# Supplementary material for: Laminin 211 inhibits protein kinase A in Schwann cells to modulate neuregulin 1 type III-driven myelination
Source: PLoS Biol. 2017 Jun 21;15(6):e2001408. doi: 10.1371/journal.pbio.2001408 (PMC5479503; doi:10.1371/journal.pbio.2001408)
Supplement: S1 Data — (XLSX) [file pbio.2001408.s001.xlsx]

## Sheet: Figure 1M
number of cell nuclei per field of view of two of the 3 experiments
	wt	wt +Lm211	Nrg1III -/-	Nrg1III -/- +Lm211
	Nuclei	Nuclei	Nuclei	Nuclei		animal 1
	476	856	134	295		animal 2
	571	876	84	157		animal 3
	616	949	87	498		animal 4
	520	973	98	592		animal 5
	795	1340	103	574
	686	1022	108
	773		117
	916
	878
average	692.333	1002.67	104.429	423.2
standard dev	157.573	176.342	17.3672	189.82
SEM	52.5243	71.9915	6.56418	84.8902

## Sheet: Figure 1 N
% of PH3 positive cells
	wt			wt + Lm211			Nrg1III -/-			Nrg1III -/- + Lm211
	dapi	PH3	% PH3	dapi	PH3	% PH3	dapi	PH3	% PH3	dapi	PH3	% PH3
coverslip 1	4497	33	0.733823	4518	44	0.973882	2113	6	0.283956	1579	3	0.189994
coverslip 2	4955	22	0.443996	4342	46	1.05942	2386	5	0.209556	1584	5	0.315657
coverslip 3	3642	33	0.906096	4406	43	0.975942	2135	2	0.0936768	1464	5	0.34153
coverslip 4	4111	22	0.53515	3911	28	0.715929	2845	3	0.105448	2452	9	0.367047
coverslip 5	3530	29	0.82153	4088	33	0.807241	2183	1	0.0458085	1718	5	0.291036
coverslip 6	4147	27	0.651073	4236	40	0.944287	1555	6	0.385852
average			0.681944			0.912783			0.187383			0.301053
standard dev			0.174092			0.126576			0.130189			0.0682668
SEM			0.0710728			0.0516745			0.0531493			0.0305298

## Sheet: Figure 2 C
Number of axons contained in each abnormal bundle (xons not separated by Schwann cell cytoplasm)
	wt	Lama2-/-	Nrg1III+/-	Nrg1III+/-//Lama2-/-
bundle 1	47	7	21	220		animal 1
bundle 2	39	74	24	75		animal 2
bundle 3	11	6	86	89		animal 3	wt animal3 does not contain any abnormal bundle in the images analyzed
bundle 4	30	44	23	36
bundle 5	43	104	140	18
bundle 6	17	28	92	83
bundle 7	27	42	25	51
bundle 8	23	26	31	42
bundle 9	54	226	65	122
bundle 10	5	24	51	189
bundle 11	35	155	40	97
bundle 12	85	49	69	15
bundle 13	45	46	17	58
bundle 14	7	28	12	7
bundle 15	7	60	32	13
bundle 16	29	65	24	39
bundle 17	4	17	58	94
bundle 18	9	91	15	40
bundle 19	11	108	42	54
bundle 20	41	142	23	79
bundle 21	8	6	22	20
bundle 22	7	105	59	15
bundle 23	2	90	40	13
bundle 24	34	47	73	16
bundle 25	5	74	4	16
bundle 26		41	30	14
bundle 27		152	4	24
bundle 28		112	73	89
bundle 29		26	20	6
bundle 30		48	9	48
bundle 31		60	52	3
bundle 32		28	62	94
bundle 33		6	22	15
bundle 34		78	22	70
bundle 35		42	22	103
bundle 36		95	5	125
bundle 37		92	27	121
bundle 38		44	4	55
bundle 39		55	18	123
bundle 40		26	35	30
bundle 41		51	35	87
bundle 42		15	33	6
bundle 43		72	3	121
bundle 44		20	87
bundle 45		46	59
bundle 46		20	5
bundle 47		27	13
bundle 48		72	8
bundle 49		44	88
bundle 50			32
bundle 51			13
bundle 52			71
bundle 53			17
bundle 54			56
bundle 55			10
bundle 56			21
bundle 57			13
bundle 58			86
bundle 59			14
bundle 60			52
bundle 61			4
bundle 62			26
bundle 63			9
bundle 64			67
bundle 65			6
bundle 66			2
bundle 67			30
bundle 68			2
bundle 69			2
bundle 70			38
bundle 71			11
bundle 72			21
bundle 73			66
bundle 74			4
bundle 75			23
bundle 76			2
bundle 77			3
bundle 78			23
bundle 79			11
bundle 80			13
bundle 81			10
bundle 82			39
bundle 83			9
bundle 84			17
bundle 85			39
bundle 86			47
bundle 87			12
bundle 88			44
bundle 89			10
bundle 90			52
bundle 91			35
bundle 92			8
bundle 93			74
bundle 94			25
bundle 95			13
bundle 96			53
bundle 97			5
bundle 98			4
bundle 99			20
bundle 100			51
bundle 101			44
bundle 102			6
bundle 103			3
bundle 104			23
bundle 105			63
bundle 106			27
bundle 107			3
bundle 108			34
bundle 109			10
bundle 110			68
bundle 111			26
bundle 112			54
bundle 113			6
bundle 114			12
bundle 115			32
bundle 116			20
bundle 117			32
bundle 118			11
bundle 119			26
bundle 120			4
bundle 121			25
bundle 122			9
bundle 123			27
bundle 124			30
bundle 125			11
bundle 126			43
bundle 127			30
bundle 128			13
bundle 129			72
average	25	59.9184	30.2558	61.2791
standard dev	20.4878	44.7543	25.0394	50.4193
SEM	4.09756	6.39348	2.2046	7.68888

## Sheet: Figure 2 D
Number of axons >1𝛍m contained in an abnormal bundle
	wt	Lama2-/-	Nrg1III+/-	Nrg1III+/-//Lama2-/-
animal 1	1.51	6.52	2.33	8.39
animal 2	4.22	10.89	3.25	10.31
animal 3	0	6.33	1.21	5.11
average	1.91	7.91333	2.26333	7.93667
standard deviation	2.13825	2.57962	1.02163	2.62947
SEM	1.23452	1.48934	0.58984	1.51813

## Sheet: Figure 2 E
Quantification of the WB Laminin alpha 2/calnexin in sciatic nerves P3 and P16
	SN P3 wt	SN P3 Nrg1III+/-	SN P16 wt	SN P16 Nrg1III+/-
animal 1	1.00653	1.25178	1.30577	1.01638
animal 2	0.993466	1.08228	0.974755	0.615749
animal 3	1	0.711128	0.777948	1.53555
animal 4			0.941532	1.57058
average	1	1.01506	1	1.18457
standard deviation	0.00653425	0.276522	0.22125	0.456086
SEM	0.00377255	0.15965	0.110625	0.228043

## Sheet: Figure 3 B
g-ratio
						wt			Lama2-/-			Nrg1III+/-			Nrg1III+/-//Lama2-/-
						axon diameter (𝛍m)	fiber diameter (𝛍m)	g-ratio	axon diameter (𝛍m)	fiber diameter (𝛍m)	g-ratio	axon diameter (𝛍m)	fiber diameter (𝛍m)	g-ratio	axon diameter (𝛍m)	fiber diameter (𝛍m)	g-ratio
	wt	Lama2-/-	Nrg1III+/-	Nrg1III+/-//Lama2-/-		1.83308	3.79718	0.482747	2.03925	3.55203	0.574107	1.51852	2.05325	0.739571	1.60772	2.33717	0.687891
animal 1	0.635969	0.646277	0.711417	0.643669		0.83608	1.52647	0.547723	1.8996	3.04479	0.623885	1.58056	2.02137	0.781924	1.84209	2.85062	0.646205
animal 2	0.640039	0.681052	0.679736	0.697221		1.05853	1.88479	0.561616	1.78165	3.26865	0.545073	1.97679	2.84548	0.694711	2.89604	4.27541	0.677372
animal 3	0.670862	0.647813	0.728298	0.668956		1.51053	2.61729	0.577136	1.52187	1.98418	0.767002	1.43222	2.07453	0.690382	1.72501	2.78282	0.619878
						1.77915	2.52746	0.703928	1.91894	2.49883	0.767934	1.86476	2.68549	0.694383	2.08341	2.73528	0.76168
average	0.648957	0.65838	0.706484	0.669949		1.463	2.33662	0.626118	1.73274	2.53098	0.684612	1.10329	1.36578	0.807812	1.84036	2.61047	0.70499
standard deviation	0.0190795	0.0196492	0.024654	0.0267899		0.925697	2.05944	0.44949	1.49528	2.05325	0.728254	2.11886	2.90285	0.729924	1.73861	2.87818	0.604065
SEM	0.0110155	0.0113444	0.014234	0.0154672		1.7934	3.25009	0.551801	1.48888	2.68454	0.554614	1.54017	2.19269	0.70241	2.63789	3.94729	0.668279
						1.86066	3.3041	0.563135	2.26102	3.48983	0.647889	1.50631	2.06314	0.730106	1.39712	2.41276	0.579053
						1.71501	2.93947	0.583444	1.5607	2.18513	0.714236	2.8031	4.16407	0.673164	2.00556	3.12058	0.642689
						1.78522	2.53425	0.704438	1.34795	1.76838	0.762251	2.12126	3.00289	0.706408	1.66185	2.10983	0.78767
						2.13025	3.43244	0.620623	2.25369	3.18899	0.706708	3.08054	5.15604	0.597463	2.02137	3.30217	0.612134
						1.71278	3.14578	0.544471	1.31834	1.75065	0.753058	2.72713	4.08099	0.668251	1.93775	2.97905	0.650461
						1.09982	1.71946	0.639633	1.13346	1.87157	0.60562	3.42966	4.90417	0.699334	2.21752	2.90066	0.764489
						1.57975	2.50036	0.631811	1.87531	3.11813	0.601421	1.94922	3.22097	0.605165	1.8086	2.46264	0.734415
						1.24533	1.63909	0.75977	2.04174	3.53946	0.576851	3.17017	4.74128	0.668632	1.86987	2.8081	0.665886
						1.2397	1.72906	0.716976	1.26562	2.59923	0.486919	2.28761	3.13076	0.730688	2.0119	2.68454	0.74944
						1.45821	1.94169	0.750998	2.68122	4.53244	0.591561	2.12786	3.03494	0.701119	1.65417	2.32186	0.712431
						1.99602	3.05126	0.654161	1.71576	3.20134	0.535948	2.90702	4.70245	0.618192	2.14009	2.73924	0.781272
						1.3709	1.96029	0.699332	2.16787	3.6484	0.594197	2.11826	2.86177	0.740193	1.80825	2.44109	0.740755
						1.43887	2.05418	0.700461	2.22669	2.92601	0.760999	2.83697	4.31263	0.657828	2.09438	4.08114	0.513185
						1.39529	2.23382	0.62462	2.4799	4.14768	0.597902	2.71167	4.10168	0.661112	1.76514	2.96985	0.594353
						1.19258	1.98514	0.600753	1.26562	2.63282	0.480708	2.77044	4.41994	0.626804	1.19844	1.94038	0.617631
						1.83238	2.99312	0.612198	1.87938	2.52897	0.743142	2.43352	4.02855	0.604069	1.40756	1.93907	0.725894
						1.28409	2.13324	0.601946	2.09651	2.96985	0.705932	2.22983	3.11568	0.71568	1.91262	3.21028	0.59578
						1.37692	2.55352	0.539225	1.54265	2.34478	0.657905	1.7113	2.11916	0.807535	1.22367	1.94005	0.630742
						1.22263	1.94791	0.627662	1.56681	2.29733	0.682011	2.18542	2.8651	0.762772	1.8787	2.62725	0.715084
						1.03111	1.45033	0.710949	1.49911	2.01664	0.74337	1.55539	1.83655	0.846907	1.92258	3.05522	0.629277
						1.58579	2.54277	0.623645	1.31399	1.79943	0.730225	1.58096	2.11254	0.74837	1.78094	2.87575	0.619295
						1.20321	1.56477	0.768937	1.53021	2.14425	0.713637	2.16875	2.9647	0.731526	1.23815	2.52821	0.489735
						1.11705	1.9755	0.565455	2.12965	3.0857	0.690167	2.11525	3.00692	0.703463	2.16523	3.10134	0.698157
						1.24533	1.87701	0.663467	1.67748	2.43796	0.688067	1.84312	2.49092	0.739937	1.61009	2.93383	0.548802
						2.00905	2.70462	0.742822	1.4569	1.79234	0.812848	1.39026	1.8668	0.744729	1.57046	2.40457	0.653114
						1.28211	1.62622	0.788397	1.31156	1.81983	0.720705	1.7239	2.3594	0.730652	1.05552	1.5914	0.663264
						1.347	2.39847	0.561609	2.50138	3.6054	0.693787	1.98322	2.71426	0.730667	1.4923	2.44135	0.611259
						1.95476	2.8081	0.696117	1.21007	1.62348	0.745356	1.51894	2.36102	0.643341	1.29594	2.12816	0.608948
						1.61365	2.12636	0.758877	2.16581	4.0594	0.53353	2.93817	4.17537	0.70369	1.1216	1.78165	0.629531
						1.73934	2.55501	0.680756	2.21608	3.1328	0.707382	2.89076	3.89027	0.743076	2.16287	4.18755	0.516501
						2.25312	3.46713	0.649851	1.50166	2.03299	0.738644	1.54182	2.04112	0.75538	1.69823	2.71003	0.626645
						1.86237	2.48939	0.748123	1.43976	2.7018	0.532888	2.11405	3.19597	0.661473	1.21375	3.02633	0.401062
						1.69372	2.20399	0.768481	2.0242	2.44578	0.827631	1.77521	2.35291	0.754471	1.4876	2.20572	0.674429
						1.20215	1.81808	0.661219	2.54428	3.64526	0.697968	2.03331	2.90307	0.700398	1.83273	3.0546	0.599991
						2.67289	4.10448	0.651214	1.31641	2.27001	0.579912	2.10772	3.18679	0.66139	1.21898	1.59978	0.761969
						1.8912	2.44682	0.77292	2.48119	3.86268	0.64235	1.92026	2.69849	0.711605	2.12276	3.70021	0.573688
						2.4051	3.9965	0.601802	2.49245	4.4608	0.558745	1.94595	2.67123	0.728486	1.41882	2.02515	0.700601
						2.3998	3.83655	0.62551	1.68883	2.55551	0.660857	2.09256	2.92688	0.714946	2.06623	3.48946	0.592134
						1.83863	3.02486	0.607839	3.75554	5.29433	0.709352	1.95574	2.88724	0.677374	1.94038	2.65425	0.731047
						2.06129	3.44466	0.598403	1.40891	2.7867	0.505584	2.48555	3.72097	0.667983	2.0433	3.33402	0.612863
						2.50341	3.86679	0.647413	2.0776	3.24441	0.640362	2.05045	3.20274	0.640219	2.52367	3.92643	0.64274
						2.70603	4.16025	0.65045	2.45124	4.91817	0.498405	1.5042	2.05449	0.732153	1.75972	2.34098	0.751702
						2.58302	3.85608	0.669856	2.47168	3.90301	0.633274	1.7419	2.4051	0.724254	1.88547	2.83517	0.665028
						1.92358	2.84436	0.676276	2.02358	3.9035	0.5184	2.03831	2.71472	0.750835	2.24434	3.50657	0.64004
						1.86953	2.9878	0.625722	2.39183	3.84086	0.622732	1.62779	2.36317	0.688814	1.69372	2.01222	0.841719
						1.75138	2.35562	0.743489	2.70697	4.33045	0.625102	1.27713	1.75283	0.728611	1.74409	2.59801	0.671319
						1.7492	2.33935	0.747728	1.86168	3.2542	0.572085	1.72464	2.17637	0.792437	2.12486	2.81398	0.755108
						1.95542	2.67575	0.730792	1.84312	2.49169	0.739709	1.61365	2.07974	0.775888	1.78094	2.78213	0.640134
						3.21939	5.33565	0.603373	1.83724	2.18542	0.840681	1.51642	1.95248	0.776664	1.76622	2.86043	0.617465
						2.8967	4.5887	0.631269	2.26805	3.72354	0.609111	1.09344	1.69109	0.646588	2.11826	2.87575	0.736594
						2.32707	3.32178	0.700549	1.97001	2.66908	0.738087	1.52647	1.99314	0.765858	1.79553	2.30618	0.778573
						2.31967	4.55277	0.509508	1.54471	3.1583	0.489095	1.20427	1.56233	0.770816	1.34559	1.94038	0.693464
						2.52645	3.70296	0.682278	2.12965	3.05543	0.697005	1.38614	1.84519	0.751214	1.4291	1.89624	0.75365
						1.98161	3.15689	0.627711	2.88614	4.28805	0.673064	1.01869	1.29888	0.78428	1.233	1.88513	0.654067
						2.06067	3.17977	0.648057	2.64247	4.56073	0.579396	1.49911	2.12306	0.706107	1.79411	2.8868	0.621489
						2.33717	3.02233	0.7733	2.49832	3.74485	0.667136	1.37507	1.79978	0.76402	1.86783	2.41619	0.773046
						1.77736	2.49245	0.713096	2.69472	4.10013	0.657227	2.29178	3.49985	0.654824	1.33084	2.31665	0.574467
						1.6507	2.50494	0.658979	1.61601	2.00048	0.807813	2.46445	3.7064	0.664919	1.23455	1.90796	0.647053
						2.4899	3.40525	0.731193	2.30342	3.6165	0.636919	1.64839	2.0959	0.78648	1.94399	3.17559	0.612166
						1.74336	2.58573	0.674226	3.2706	5.06824	0.645312	1.87497	2.93838	0.638096	1.17429	1.62191	0.724018
						1.61837	2.43561	0.664463	2.8354	4.73375	0.598974	2.34234	3.56669	0.656725	2.81602	4.96686	0.566961
						3.01706	4.42743	0.681448	1.79943	3.07599	0.584991	1.19365	1.54306	0.77356	1.92985	3.02444	0.638087
						2.83786	4.26065	0.666064	3.11976	4.56743	0.683047	1.10962	1.48546	0.746989	1.84761	2.59457	0.712105
						3.63879	5.73232	0.634786	3.8765	5.56163	0.697007	1.92059	2.59776	0.739327	1.76838	2.8309	0.62467
						2.07698	3.88175	0.535064	2.28872	4.14492	0.552176	1.5886	2.11946	0.749527	1.8949	3.14314	0.602867
						2.49654	4.71367	0.529637	2.57141	3.52468	0.729543	1.1267	1.463	0.770129	1.50927	2.73272	0.552295
						2.89341	4.48869	0.644599	2.60974	4.16025	0.627305	1.19312	1.52396	0.782904	2.91751	4.15473	0.702213
						2.32871	3.76147	0.619096	2.84928	3.40693	0.836319	1.55907	1.90896	0.816711	1.63364	3.72371	0.438714
						3.25362	5.45915	0.595993	2.24718	3.74892	0.59942	1.84588	2.61583	0.705658	2.60046	4.0503	0.642041
						2.65089	4.48017	0.591694	2.17959	3.75808	0.579973	1.81633	2.60999	0.695916	1.62034	2.74968	0.589283
						2.39953	4.39742	0.545669	4.10246	5.69432	0.720448	1.57208	2.22068	0.707928	2.03456	3.19238	0.637316
						1.90862	3.33593	0.572141	2.56819	4.04778	0.634467	1.55293	2.13443	0.727562	2.14781	4.01731	0.534638
						3.28458	6.3057	0.520891	2.05045	3.06542	0.668899	1.8996	2.6468	0.717695	1.63325	2.22039	0.735571
						2.46781	4.40074	0.560771	1.96581	3.40562	0.577223	1.60613	2.23753	0.717816	1.91694	2.91249	0.658182
						2.0138	3.13361	0.642645	3.57774	5.14442	0.695461	0.964762	1.42866	0.675293	3.85542	5.83087	0.661208
						2.19878	3.83986	0.572619	1.04643	2.09165	0.500291	1.24891	1.55006	0.805716	2.40563	4.71367	0.510351
						1.62309	2.40933	0.673667	3.44909	4.76071	0.724491	1.40846	1.81071	0.777849	2.15698	3.89337	0.554013
						2.11254	3.04625	0.693489	1.91362	2.62652	0.728576	1.22315	1.65878	0.73738	2.79423	4.28582	0.651971
						1.0391	2.78213	0.373492	2.74086	4.1555	0.659575	1.25703	1.61601	0.777863	3.10299	4.88909	0.634675
						1.25805	2.43142	0.517412	1.87021	3.13463	0.59663	1.4923	2.04486	0.729782	2.79628	4.6825	0.597177
						1.47945	2.82843	0.523063	2.09621	3.33039	0.629417	2.38996	3.64246	0.656139	3.40301	5.07452	0.670607
						1.72759	2.76353	0.625138	2.75661	4.19226	0.657548	1.49656	1.84933	0.809245	2.20658	3.59939	0.613044
						1.77413	2.97306	0.596736	1.84761	3.50148	0.527664	1.45471	2.01348	0.722485	2.186	3.21444	0.680057
						1.4617	2.45436	0.595552	2.22983	4.01779	0.55499	1.39392	1.73568	0.803101	2.04361	2.85241	0.716451
						1.73384	3.61985	0.478982	2.33472	3.82741	0.609999	1.3866	2.186	0.634307	1.62348	2.4154	0.672137
						2.22926	3.9355	0.566449	3.55525	5.21619	0.68158	1.33799	1.78558	0.749334	2.00747	3.133	0.640749
						1.57693	3.08653	0.510907	1.64336	3.0362	0.541254	1.52438	2.01	0.758397	1.91661	2.82257	0.679031
						1.68656	3.56419	0.473197	1.92093	2.81941	0.681322	1.31399	1.87836	0.699538	1.40257	2.42539	0.578287
						1.30133	2.51736	0.516942	1.55539	2.98225	0.521547	2.39369	3.15669	0.758292	2.06777	3.22729	0.640713
						2.40774	4.1912	0.574476	1.47729	2.71144	0.544838	2.50036	4.72487	0.529191	1.69222	2.57215	0.6579
						2.42697	3.97301	0.610864	2.95653	4.74785	0.622708	1.84105	2.48247	0.74162	1.91595	2.92927	0.654071
						3.15709	5.50213	0.573794	2.25989	2.74063	0.824588	2.92405	4.58412	0.637864	2.22554	3.22097	0.690954
						2.21004	4.48017	0.493294	3.45978	5.17207	0.668936	1.8651	2.49092	0.748759	1.71464	2.51356	0.682156
						2.09408	3.71035	0.564389	1.22835	1.94169	0.632616	1.98386	2.8309	0.700787	2.02389	3.17238	0.637973
						1.56884	2.57141	0.610108	1.97614	2.88944	0.683918	2.27785	3.35838	0.67826	2.23268	3.71498	0.600996
						1.45777	2.12995	0.684416	2.43509	4.00493	0.608022	2.28872	3.27293	0.699289	1.85757	2.29816	0.808286
						2.20543	3.81258	0.578462	3.93841	5.64987	0.697079	1.98354	2.56893	0.772127	1.07642	1.43931	0.747871
						1.8362	3.47264	0.528763	3.06936	4.45466	0.689022	2.11916	2.49985	0.847716	1.02926	1.62857	0.632
						2.19037	4.27884	0.511907	2.85687	4.31794	0.661628	1.95997	2.49271	0.786281	1.85655	3.05627	0.607455
						2.01506	3.219	0.625991	2.84817	3.88191	0.733702	2.30591	3.28361	0.702247	1.99219	3.19657	0.623226
						2.45799	4.18922	0.586741	1.94889	3.46272	0.562821	2.07668	2.86577	0.724649	1.86953	3.07434	0.608109
						2.88944	5.03282	0.57412	1.25348	1.9845	0.631637	2.6612	3.67587	0.723964	1.85243	2.79765	0.662137
						1.63013	2.76492	0.589577	3.2706	5.00784	0.653095	2.28315	3.25401	0.701644	2.22926	3.7331	0.597161
						1.9394	2.87087	0.675542	2.50976	4.45923	0.562823	2.43509	3.35838	0.725079	1.24891	1.9315	0.646598
						2.07821	3.62002	0.574087	1.18401	2.71449	0.436181	2.35481	3.36614	0.699558	2.20687	3.46823	0.63631
						1.54099	2.2135	0.696181	3.03201	4.80265	0.63132	2.8466	3.97653	0.71585	2.14573	3.41142	0.628986
						1.63987	2.59359	0.632276	2.60193	4.21196	0.617748	1.51432	1.97066	0.768435	1.25703	3.16454	0.397225
						1.57854	2.17813	0.724726	2.76192	4.30716	0.641239	1.76333	2.31142	0.762878	2.16081	3.85707	0.560221
						1.97904	2.98993	0.661902	2.11104	3.50457	0.602366	2.93556	4.41576	0.664792	2.09863	3.4785	0.603316
						1.94104	2.98737	0.649747	2.18221	3.87469	0.563197	1.79695	2.63765	0.68127	3.13381	4.71421	0.664759
						0.839878	1.45734	0.576311	2.03299	3.65834	0.555715	1.71204	2.54002	0.674027	2.85107	4.53076	0.62927
						1.79624	2.61437	0.687064	1.53437	3.20313	0.479021	1.23507	1.60415	0.769919	3.89697	6.11201	0.637592
						1.90261	2.69401	0.706238	1.87735	3.09086	0.607387	2.03487	3.30526	0.615647	2.9103	4.91908	0.591635
						1.43044	2.36425	0.605028	3.4017	5.17244	0.657659	2.49654	3.34184	0.747054	1.89154	3.42427	0.552391
						1.49486	1.97163	0.758185	3.23419	5.19736	0.622275	1.77664	2.20976	0.803999	3.31833	5.27409	0.629176
						1.58137	3.03285	0.521413	2.34424	4.16957	0.562226	1.43843	1.74373	0.824916	1.55129	2.49117	0.622713
						2.43901	3.09003	0.789314	4.52598	6.19272	0.730854	2.21004	3.35667	0.658404	1.8912	3.27585	0.577316
						1.54718	2.39289	0.646573	1.73641	2.12486	0.817187	2.32077	3.97878	0.583287	1.82193	3.50929	0.519173
						1.44241	1.99123	0.72438	2.53475	4.4996	0.563328	2.02043	2.93513	0.68836	1.81036	3.11854	0.580516
						2.12606	3.26806	0.650556	2.14395	3.64072	0.588882	1.70869	2.24605	0.760755	2.79058	4.62312	0.603615
						2.10257	3.40114	0.618198	2.23439	3.63231	0.615144	1.4062	1.88276	0.74688	1.54223	2.64054	0.584059
						1.42285	2.02074	0.704124	2.90745	4.28508	0.678506	2.36398	3.25205	0.72692	1.28953	2.72198	0.473748
						2.25029	3.52107	0.639095	2.24888	3.7513	0.599493	1.5741	2.05882	0.764565	1.47557	2.1062	0.700582
						1.78949	2.81444	0.635827	1.70496	2.10318	0.810659	2.22755	3.13056	0.711548	1.98097	2.4585	0.805762
						1.37969	1.93578	0.712731	2.19501	3.25088	0.675206	2.79901	4.12999	0.677729	2.04423	2.97627	0.686844
						1.68581	2.38543	0.706711	2.15845	3.94019	0.547805	2.41091	3.03348	0.79477	2.32707	3.11302	0.747527
						1.83828	2.5585	0.7185	3.25283	4.97493	0.653845	2.53575	3.94261	0.643167	1.84933	2.94185	0.628629
						2.92644	4.75013	0.616076	1.93084	3.01959	0.639438	1.50631	2.83315	0.531674	1.40484	2.37527	0.591446
						2.24605	3.89501	0.576647	3.22749	5.0147	0.643605	1.99602	2.58548	0.77201	1.91761	2.68644	0.713812
						2.35156	3.89207	0.604194	3.22394	4.74866	0.678915	1.44725	1.8012	0.803495	1.95281	3.43781	0.568038
						1.18186	1.47643	0.800482	1.75501	2.82595	0.621033	2.02923	2.9944	0.677676	2.90461	4.49847	0.645688
						1.12727	1.7561	0.641916	2.6748	4.05218	0.660088	2.25369	3.71463	0.606705	2.96233	4.1918	0.706697
						1.85757	3.09539	0.600111	2.14781	3.26923	0.656976	2.72713	4.42929	0.615702	2.02011	3.54557	0.569757
						1.64064	2.69873	0.607931	3.08942	4.76245	0.648704	1.70944	2.4489	0.698041	1.49401	2.2812	0.654921
						1.40439	2.00873	0.699141	1.82507	3.3212	0.549522	2.07606	2.83988	0.731039	1.91362	2.44005	0.784255
						1.24533	2.0355	0.611808	1.92358	2.59384	0.741594	1.47816	2.25227	0.656295	1.49656	2.70886	0.55247
						1.52938	2.55252	0.599166	2.6824	4.09982	0.654273	1.7608	2.4125	0.729867	1.15295	2.16199	0.533283
						2.04983	3.438	0.596229	1.43444	2.04641	0.700953	1.67482	2.35589	0.710909	1.83793	3.21543	0.571598
						1.84588	3.10668	0.594167	1.84588	3.2332	0.570915	1.41433	1.86202	0.759564	1.47211	2.52746	0.582449
						1.71204	2.56496	0.667473	1.87089	2.63668	0.709563	1.89389	2.47502	0.765201	2.15639	2.85174	0.756166
						1.45865	2.11736	0.688898	3.03746	4.53778	0.669372	2.05418	3.03746	0.676281	1.58056	2.3475	0.673296
						1.17592	1.73347	0.678358	2.19762	3.36027	0.654001	2.37687	3.2739	0.726006	1.97485	2.9347	0.672933
						1.11819	1.75428	0.637408	2.87663	3.80706	0.755605	1.83308	2.45358	0.747104	2.03706	3.21939	0.632747
						2.03111	4.07927	0.497911	2.72829	4.07209	0.669999	1.98225	2.98289	0.664541	2.12965	2.8815	0.739077
						1.78022	2.42907	0.732883	2.3621	3.43077	0.688504	1.44857	2.26636	0.639162	2.22955	2.81512	0.791991
						1.47859	2.13652	0.692055	1.93512	3.2776	0.59041	2.18979	2.80083	0.781834	2.77342	4.36632	0.635185
						1.58137	2.25058	0.702649	2.41329	3.38444	0.713056	1.89859	2.67146	0.710693	2.06314	2.95566	0.698031
						1.38015	1.95411	0.706281	1.87293	2.38463	0.785419	1.73421	2.47708	0.700102	2.59065	3.60487	0.718652
						3.2334	4.74718	0.68112	2.11616	2.9576	0.715497	2.11646	3.31967	0.63755	2.51204	3.2706	0.768069
						1.72538	2.37124	0.727625	2.83899	4.92193	0.576804	1.89255	2.97627	0.635878	2.85642	3.80723	0.750263
						1.4876	2.04766	0.726489	1.6986	2.75107	0.617434	1.68089	2.14722	0.782824	1.81633	2.8428	0.638924
						1.56437	2.25256	0.694484	1.46648	2.29955	0.637726	2.49908	3.80187	0.65733	2.02954	2.67432	0.758901
						1.4816	1.90962	0.775858	2.03706	3.03893	0.670322	2.72713	4.06019	0.671675	2.33281	3.15487	0.73943
						2.19965	3.34565	0.657465	2.6391	4.1463	0.636494	1.80755	2.48811	0.726475	2.138	3.23517	0.660863
						1.84105	2.69141	0.684047	2.1056	3.8824	0.542344	2.45695	3.64229	0.674562	2.65113	4.04211	0.655877
						1.28409	2.06129	0.622955	1.99219	2.62507	0.758909	3.186	4.7157	0.675615	1.71613	3.6498	0.470198
						1.33418	1.85414	0.719568	1.53354	2.07177	0.740209	1.51053	1.96257	0.769673	2.66072	3.64054	0.730858
						1.30084	1.95476	0.665472	2.63209	4.06567	0.647394	2.16787	2.95071	0.734696	2.23325	3.73327	0.598204
						1.63598	2.35886	0.693547	1.58498	3.44817	0.45966	2.01822	3.00628	0.671335	2.11916	3.54341	0.598057
						1.6223	2.6362	0.615394	1.36111	1.69635	0.802375	2.23781	3.12119	0.716973	1.88716	2.7633	0.682935
						2.13204	3.19178	0.667978	2.57833	5.2014	0.495699	2.52771	4.29547	0.588459	3.20988	4.32177	0.742724
						1.82507	2.74852	0.664021	1.79411	2.83472	0.632906	2.27561	4.06207	0.560211	2.26411	3.20234	0.707019
						1.57248	2.20052	0.714597	1.31059	1.66911	0.785204	2.23439	3.91669	0.570481	0.677977	1.72538	0.392945
						1.85449	3.10729	0.596818	1.31737	2.51609	0.523579	1.46908	2.22726	0.659592	1.56802	2.33744	0.670829
						2.06129	3.01411	0.683882	2.43456	4.41259	0.551731	2.23411	3.81792	0.585165	2.46807	3.3942	0.727142
						1.59938	2.65976	0.601324	2.12246	3.19537	0.66423	2.13443	3.08838	0.691115	2.34234	3.82957	0.611645
						2.05014	3.46144	0.592281	1.75465	2.45591	0.714458	1.59898	2.23781	0.714529	2.05294	2.77961	0.738569
						1.46952	2.12875	0.690318	2.53199	3.72781	0.679216	1.72722	2.70321	0.638952	1.86373	2.41698	0.7711
						0.739939	1.08935	0.679245	1.65532	2.45695	0.67373	2.90986	4.33721	0.670906	0.405281	0.933914	0.43396
						1.83551	2.56397	0.715886	1.76442	2.11194	0.835448	2.03643	2.67123	0.762359	3.02065	4.49974	0.671294
						1.88378	3.19955	0.588763	2.16699	3.19318	0.678631	2.03987	2.65353	0.768738	3.07454	3.89207	0.789951
						1.91062	3.10811	0.614722	2.51963	3.44872	0.7306	2.13294	3.31833	0.642775	2.77801	3.78913	0.733153
						2.10318	3.71943	0.565458	2.14395	3.0473	0.703559	2.04766	3.2336	0.633244	3.13341	3.96017	0.79123
						2.12666	3.77701	0.563054	1.8369	2.16993	0.846524	2.85397	3.8574	0.73987	2.17754	2.6907	0.809285
						1.80438	2.75846	0.654124	1.78451	2.40774	0.741153	2.89802	4.21256	0.687948	2.19617	2.88856	0.7603
						2.01506	3.19975	0.629756	3.16716	4.79323	0.660757	2.6224	3.80254	0.689643	2.39103	3.40525	0.702159
						1.7973	3.27371	0.549012	1.6956	2.71285	0.625026	2.30701	2.8711	0.803529	3.04771	3.6158	0.842888
						1.46039	2.77938	0.525437	2.20341	3.10545	0.70953	2.11043	2.66574	0.791688	1.39529	3.54359	0.393751
						2.25114	3.9017	0.576964	2.21752	3.28303	0.675449	1.96645	2.71847	0.723367	3.48873	4.1463	0.841409
						1.62857	2.55701	0.636905	2.24094	3.53388	0.63413	1.93381	3.56491	0.542457	4.24328	5.70817	0.74337
						1.96483	3.34793	0.58688	2.34804	3.71446	0.632134	1.90127	2.58917	0.734317	2.2304	3.47429	0.641974
						1.5042	2.37955	0.632135	2.25877	3.55489	0.635396	1.9784	2.60657	0.759004	1.13571	2.22039	0.51149
						1.94759	3.13442	0.621354	1.72648	2.52897	0.682683	1.91694	2.75961	0.694642	1.76586	2.84168	0.621414
						1.75356	2.79947	0.62639	1.83065	2.80038	0.653714	1.63831	2.82009	0.580944	2.78465	3.71874	0.748814
						2.20543	3.13097	0.704392	2.35832	4.34293	0.543025	1.72353	2.47271	0.697022	1.80825	2.34804	0.770111
						1.55825	2.28761	0.681168	2.31197	3.48271	0.663844	3.72559	5.02054	0.742069	2.89032	3.94261	0.733099
						2.51963	4.21739	0.597439	2.57487	3.66164	0.703201	1.81036	2.92709	0.618485	2.98972	3.71309	0.805183
						1.14964	1.73421	0.662916	3.04855	4.70664	0.647712	2.18396	3.06895	0.711633	2.05449	3.20671	0.640684
						1.52062	1.95542	0.777643	2.25284	3.29812	0.683067	1.46213	2.01696	0.72492	1.71687	2.49398	0.688404
						1.7239	2.83719	0.607608	2.77801	4.17171	0.665916	2.07576	2.94833	0.704045	2.1892	2.50697	0.873247
						1.4062	2.05387	0.68466	2.59237	3.62037	0.716049	1.87667	2.5803	0.727305	1.8407	2.44344	0.753325
						2.12216	3.15487	0.672663	2.19008	2.98439	0.733844	2.44396	3.56366	0.685801	1.83343	2.55202	0.718421
						1.85757	2.50545	0.741415	2.20947	3.00988	0.734072	1.92655	3.06168	0.629247	1.90829	2.80787	0.679622
						1.4876	1.87361	0.793974	2.05232	3.03767	0.675622	1.94169	2.6241	0.739947	3.18939	4.27184	0.746608
						1.71798	2.73854	0.627334	1.2826	2.95459	0.434106	1.73017	2.78305	0.621681	1.59699	1.99282	0.801369
						2.03424	3.20214	0.635277	2.25143	3.55615	0.633108	1.72279	2.22325	0.774896	1.61601	1.77951	0.908124
						2.03643	2.69779	0.754854	2.00651	2.92405	0.686211	1.51894	2.79697	0.543067	2.65713	4.0208	0.660846
						1.55293	1.85689	0.836307	2.50112	3.97541	0.629148	2.39129	3.77364	0.633684	1.95737	2.6287	0.744614
						1.73897	2.50138	0.695207	2.13562	3.45886	0.617435	1.19684	1.74847	0.684511	1.8296	2.41566	0.757391
						3.42371	5.46393	0.626602	1.93611	2.7764	0.697345	2.10136	3.51889	0.597166	1.89187	2.64825	0.714387
						2.30784	3.03725	0.759845	2.558	4.41273	0.579686	1.9282	2.67765	0.72011	1.30621	1.86066	0.702017
						1.732	2.29262	0.755471	2.30756	3.35724	0.68734	1.44108	2.58991	0.556422	1.77413	2.52292	0.703206
						1.96775	2.60119	0.75648	2.42382	4.00286	0.605521	1.46778	2.07514	0.707316	1.83238	2.8115	0.651747
						2.49169	3.49566	0.712794	2.04517	4.11315	0.497226	1.5607	3.39739	0.459382	1.38981	1.97485	0.703751
						1.91229	2.65329	0.720724	2.92557	4.49861	0.650328	1.45646	2.11796	0.687672	2.1617	3.4404	0.628326
						1.46126	1.94464	0.75143	2.39076	3.29194	0.726247	1.68958	2.7159	0.622108	1.38246	1.83586	0.753032
						1.92589	2.75153	0.699935	1.39392	2.09377	0.665746	1.94333	3.25811	0.596459	2.27505	3.36954	0.675182
						1.87802	3.37803	0.555952	3.35477	5.3372	0.628564	1.29151	1.79695	0.718722	2.66263	3.77684	0.704989
						2.00588	3.26261	0.614809	1.68732	2.41724	0.698034	2.28092	3.63231	0.627953	3.46107	4.91144	0.704695
						1.24277	1.63169	0.761646	2.09742	3.11752	0.672785	1.43577	2.36533	0.607007	2.74481	3.71361	0.739123
						0.860841	1.91794	0.448836	1.85346	2.99716	0.618404	1.8362	2.72526	0.673772	2.74319	4.55039	0.602847
						2.11043	3.37237	0.6258	2.30535	3.75927	0.613245	1.52229	2.23952	0.67974	1.92457	2.50951	0.766911
						1.48331	2.17374	0.68238	2.65689	3.83704	0.692431	1.64103	2.48555	0.660229	1.88783	4.08224	0.46245
						1.6387	3.07682	0.532596	2.27057	3.23969	0.70086	1.50589	2.68264	0.561346	2.96813	4.50384	0.659022
						1.19312	2.07422	0.575211	1.27863	2.79355	0.457707	1.05853	1.49017	0.710343	2.2244	3.09991	0.71757
						0.999761	1.64064	0.609372	1.70047	2.66	0.639276	2.05573	2.93144	0.701268	2.01601	3.01368	0.668953
						1.51264	2.59237	0.583498	2.08066	2.69046	0.773347	1.90529	2.58966	0.735727	1.88243	2.88812	0.651783
						1.5922	2.5724	0.618955	2.04143	3.62319	0.563435	1.86031	2.9692	0.626536	1.35924	1.72427	0.788298
						1.56599	2.22726	0.703103	2.96491	4.13892	0.716349	1.88749	2.77113	0.681129	1.50631	3.14982	0.478222
						1.63598	2.61827	0.624833	2.10167	2.76584	0.759866	2.11646	2.8591	0.740253	3.9188	5.04962	0.776059
						1.42285	2.15698	0.659651	2.59801	3.94132	0.659172	1.88749	2.7663	0.682318	1.92159	3.57525	0.537469
						1.5139	2.40933	0.62835	1.8019	2.76008	0.652846	2.53199	4.2177	0.600324	1.65955	1.91661	0.865875
						1.82925	3.56312	0.513385	2.00937	3.60893	0.556777	1.73164	2.58228	0.670586	1.12783	2.22697	0.506441
						1.97582	2.84436	0.694644	2.29123	3.67344	0.623727	2.13949	3.28574	0.651144	2.36264	3.49402	0.676194
						1.33847	1.72168	0.77742	2.27477	3.26845	0.695979	1.39757	1.99697	0.699845	2.34723	3.46823	0.676778
						1.71055	3.27468	0.522357	1.83308	2.61023	0.702267	1.79376	2.51306	0.713776	1.30524	2.5808	0.50575
						1.46778	2.19182	0.669664	2.70509	4.02886	0.671428	1.61759	2.52191	0.641414	1.64297	2.37205	0.692637
						1.88209	3.28322	0.573244	2.51001	3.42743	0.732332	1.36298	1.81071	0.75273	2.25538	2.91554	0.773571
						1.32556	1.96937	0.673092	2.03831	3.57863	0.569577	2.43326	3.90578	0.622988	2.24803	3.1836	0.706129
						2.07545	3.40282	0.609921	1.8369	2.74597	0.668942	1.56681	2.37258	0.660379	2.48144	3.30449	0.750932
						2.04205	3.89141	0.524759	1.94759	2.81602	0.691609	1.75863	2.42959	0.723839	2.68098	3.70571	0.723472
						2.37795	3.38086	0.703355	2.83585	3.6632	0.774143	2.10802	3.15467	0.668221	1.52897	2.0179	0.7577
						1.95281	3.70554	0.526997	1.74154	2.21321	0.786882	0.95281	1.41657	0.672615	1.46778	1.96062	0.748632
						1.75501	3.22058	0.544936	1.46213	1.99378	0.733346	0.849675	1.68392	0.504582	2.36667	3.02233	0.783062
						2.48119	3.96916	0.625116	1.89523	2.52871	0.749485	1.15681	1.6164	0.71567	2.56446	3.26709	0.784938
						2.07238	3.3523	0.618196	3.64211	5.16763	0.704794	1.38154	2.6655	0.518303	1.81247	2.49041	0.727781
						1.80508	3.30121	0.546794	2.52241	3.42706	0.736029	1.35172	2.26608	0.596502	1.787	2.51635	0.710157
						0.927072	2.05882	0.450293	2.32214	2.78762	0.833019	1.25043	1.82263	0.68606	1.84174	2.37124	0.776699
						1.81878	3.22532	0.563908	1.38522	1.98418	0.698131	1.97679	3.00522	0.657784	2.0517	2.56148	0.800979
						1.55947	2.43378	0.640762	1.98546	2.64102	0.751778	1.45821	1.78522	0.816823	2.34424	3.22236	0.727493
						2.42907	3.73617	0.65015	1.69485	2.39927	0.706403	2.37607	3.99634	0.594562	1.8362	2.8419	0.646118
						1.05853	1.73971	0.608453	1.5139	1.76405	0.858194	1.78629	2.40086	0.744021	2.03362	2.70203	0.752626
						1.86783	2.49959	0.747252	2.19298	2.79218	0.785401	1.84726	2.57314	0.717903	2.55701	3.46107	0.738791
						1.27013	1.74007	0.729932	1.79127	2.08341	0.859779	1.86987	2.89297	0.646351	1.13739	1.53975	0.738681
						1.6274	2.74156	0.593602	2.54453	3.19218	0.797111	1.78201	2.83831	0.62784	2.54152	3.58628	0.70868
						1.68619	2.9425	0.573047	1.44241	1.77915	0.810729	1.12614	1.72242	0.65381	2.10651	3.23438	0.651285
						1.01806	1.50716	0.675484	1.4233	2.03456	0.699563	1.61207	2.13115	0.756432	2.87198	3.85674	0.744667
						1.55088	2.52594	0.613979	2.03862	2.30922	0.882819	2.49143	3.75978	0.662654	2.23781	2.91467	0.767775
						1.07108	1.77234	0.604335	2.294	2.87531	0.797829	2.73272	3.44761	0.792642	2.55601	3.69625	0.691514
						1.86202	3.29136	0.565731	2.47425	4.03107	0.613794	2.19385	3.30545	0.663708	2.0008	2.41856	0.827267
						1.34417	1.88276	0.713932	1.49528	1.87089	0.799236	1.84036	2.65737	0.69255	1.59619	2.09681	0.761246
						1.91029	3.56973	0.535136	1.7608	2.30148	0.765073	1.45908	2.0027	0.728556	2.23696	2.89297	0.77324
						1.35219	2.20947	0.612	2.5662	3.66303	0.700568	1.5664	2.04112	0.767422	1.57005	2.14306	0.732621
						2.14692	3.46548	0.619516	2.27393	2.87265	0.791581	2.71472	3.74485	0.724923	3.21405	4.86678	0.660406
						1.68014	2.64006	0.6364	2.04423	2.6824	0.762091	2.82753	4.5157	0.626155	2.04766	2.83831	0.721435
						0.743372	1.50335	0.494477	2.33253	3.5263	0.661467	1.94595	3.00247	0.648118	2.17813	2.87973	0.756364
						1.77843	2.71097	0.656013	1.68581	2.18455	0.771698	2.18309	3.45352	0.632135	2.44942	3.31141	0.739692
						0.87696	1.28904	0.68032	3.55507	4.99435	0.71182	2.53173	3.54323	0.714526	2.15668	2.66383	0.809618
						1.57895	2.67765	0.589676	1.63792	2.23354	0.733331	1.55047	1.9453	0.797034	1.0274	2.16022	0.475598
						1.57693	2.7883	0.565552	3.33555	5.24261	0.636238	1.79943	2.50849	0.717335	1.54923	2.08097	0.744479
						1.74774	2.87752	0.607377	1.86271	2.51407	0.740913	1.54841	2.20514	0.702183	1.23558	1.66911	0.740263
						1.91429	3.00586	0.636852	2.27001	3.45868	0.656324	1.58137	2.1924	0.721294	1.77807	2.80242	0.634477
						1.36624	2.26158	0.60411	1.67064	2.23866	0.746264	1.93677	2.85954	0.6773	1.68505	2.45098	0.687501
						1.91528	2.80742	0.682223	3.44133	5.04659	0.681912	1.54017	1.94759	0.790808	2.31967	3.27585	0.708113
						1.68883	2.37419	0.711327	2.74875	3.81374	0.720748	2.03237	2.99928	0.677617	2.44604	3.17097	0.771386
						1.13795	1.62348	0.700931	2.72011	4.07787	0.667043	2.75661	4.22975	0.65172	2.83472	3.85624	0.7351
						1.5381	2.13413	0.720715	1.8996	3.53856	0.536828	2.15698	2.81918	0.765107	1.51894	2.89407	0.524846
						1.97034	3.12568	0.630371	2.14929	2.95308	0.727813	1.50504	2.07392	0.725702	2.40112	3.7955	0.632623
						2.16993	3.80873	0.569724	1.87123	2.38409	0.784882	1.23093	1.5248	0.807278	2.17959	3.17619	0.686227
						1.65032	2.20341	0.748983	1.72501	2.20889	0.780938	2.35291	3.27973	0.717411	1.24992	1.77018	0.7061
						1.71724	2.50494	0.685542	1.77234	2.1664	0.818101	2.43038	3.1814	0.763934	2.68193	3.90611	0.686599
						1.27064	1.78415	0.71218	1.96062	2.75638	0.711301	1.89019	2.49781	0.756738	1.96807	3.06188	0.642765
						1.28409	1.90796	0.67302	1.30573	2.10167	0.621281	1.61877	2.30204	0.703188	1.54347	2.91096	0.530228
						1.71724	2.43509	0.705206	1.45208	2.20485	0.658586	2.86421	4.1532	0.68964	1.71464	2.30784	0.742964
						1.41702	2.33935	0.605735	1.9282	2.25933	0.853441	1.70795	2.20745	0.773719	1.80543	3.8765	0.465739
						1.41927	2.1752	0.652477	1.42955	1.80755	0.790877	2.2551	2.82865	0.797234	1.13851	1.46213	0.778661
						2.09073	3.58059	0.583907	2.4691	3.45389	0.714876	1.34369	1.93381	0.694842	1.5558	2.23724	0.695408
						1.37182	2.02106	0.678766	1.34984	1.86749	0.722809	2.29899	2.95459	0.77811	1.53686	2.02829	0.757711
						1.24072	1.92258	0.645342	1.45559	1.96127	0.742166	1.41072	1.84381	0.76511	2.14009	2.9878	0.716276
						2.32762	4.26602	0.545617	2.31555	3.58663	0.645606	1.55129	1.98065	0.783222	1.94693	2.44109	0.797566
						1.80155	2.78396	0.647118	1.43222	2.05107	0.698277	1.85002	2.68027	0.690237	2.3309	2.99928	0.777151
						1.88648	3.84318	0.490865	1.39392	1.85449	0.751649	2.069	2.89407	0.714911	1.64954	2.20831	0.74697
						1.72464	2.70627	0.637275	1.15571	2.0776	0.556273	2.15698	2.95782	0.729246	2.01854	2.77893	0.726373
						1.20321	1.91827	0.627236	1.43621	1.74592	0.822613	1.93282	3.0318	0.637517	1.54923	1.97389	0.784865
						2.15462	3.4265	0.62881	2.09043	2.80832	0.744369	1.44945	1.9845	0.730385	1.49358	1.81948	0.820881
						1.29101	1.63909	0.787642	1.76261	2.70909	0.650628	1.85723	2.4463	0.759199	1.4291	1.61798	0.883264
						2.19124	3.61615	0.605959	2.97113	4.30065	0.690856	1.69034	2.77158	0.609881	1.64452	2.10651	0.780685
						1.87667	2.80015	0.670203	3.2871	4.3893	0.748889	1.97582	2.97841	0.663381	2.07023	2.73691	0.756411
						2.42697	5.20348	0.466412	2.71824	3.77431	0.720195	1.42687	1.78985	0.797203	1.86066	2.85419	0.651902
						1.6672	2.64897	0.629378	3.00692	4.57133	0.657777	2.39821	3.9666	0.604601	1.8303	2.78076	0.658201
						2.31445	3.88208	0.596189	2.82865	3.80689	0.743034	1.53686	3.24637	0.473408	2.17139	3.10524	0.699267
						2.46213	3.89288	0.632469	2.41144	4.46665	0.539877	1.81703	2.22268	0.817496	2.14128	2.74759	0.779329
						0.946105	1.33514	0.70862	2.399	3.8602	0.621471	2.44526	3.61985	0.675515	2.07882	3.05897	0.679582
						2.20918	3.90334	0.565972	2.44578	3.531	0.692661	1.4569	2.56571	0.567835	2.13025	2.68169	0.794368
						1.2836	1.67368	0.76693	1.38292	3.1589	0.437784	1.85655	2.85196	0.650971	1.71538	2.26411	0.75764
						2.399	3.99682	0.600228	2.05294	3.2871	0.624543	3.78761	5.40288	0.701035	2.91642	3.67604	0.793358
						1.29545	1.68581	0.768441	1.64723	2.06129	0.799123	1.3695	1.75428	0.780662	1.7934	2.34614	0.764406
						1.28904	1.88209	0.684899	2.0582	2.53525	0.811833	1.09518	1.67558	0.653614	1.80014	2.48042	0.725739
						1.87225	3.08385	0.607116	1.71798	2.21781	0.77463	1.42821	2.02295	0.706006	2.24973	2.52771	0.890027
						1.60732	2.34288	0.686044	2.2452	3.36576	0.667069	2.36641	2.98588	0.792532	1.71761	2.56695	0.669126
						2.46704	3.73395	0.660704	1.35313	2.94639	0.459252	1.00294	1.44373	0.694687	2.11104	3.28458	0.642711
						1.68089	2.72339	0.617207	2.25029	3.82391	0.588479	2.04672	2.75661	0.742478	1.73053	2.37312	0.729223
						0.970683	1.31689	0.737102	2.11375	2.72783	0.774884	1.43044	2.05727	0.695308	2.21637	3.10073	0.714791
						1.30084	2.00588	0.648513	1.98963	2.58991	0.768223	1.6986	2.52544	0.672596	1.8303	2.8475	0.642775
						1.16449	1.69146	0.688451	1.82193	2.59703	0.701545	1.21584	1.50969	0.805359	1.78772	2.94488	0.60706
						1.90996	3.112	0.61374	2.02326	3.54503	0.570732	1.24124	1.62269	0.764922	2.14929	3.00882	0.71433
						2.04299	3.51346	0.581474	1.90729	2.41777	0.788863	2.10651	3.78997	0.555812	2.0433	3.37162	0.606029
						1.68089	3.08715	0.544481	2.97435	4.5862	0.648542	1.37831	1.86578	0.738729	1.20162	1.86237	0.645213
						1.30426	2.13741	0.610207	2.23696	3.38368	0.661101	1.79766	2.65473	0.677153	2.35129	3.76857	0.623921
						1.3399	1.88209	0.71192	2.2361	3.7474	0.596709	1.70197	2.58154	0.659286	1.58418	2.41593	0.655724
						1.66108	2.53977	0.654029	2.15195	3.21484	0.669382	1.6843	2.92775	0.575288	2.24009	3.41738	0.655498
						1.83932	3.13483	0.586737	2.6151	3.82275	0.68409	1.38935	2.35319	0.590412	2.26355	3.51527	0.643919
						1.75899	3.09312	0.568679	2.89187	4.43073	0.652683	1.71018	2.58548	0.661456	1.0687	1.77879	0.600804
						2.21033	3.50802	0.630079	2.43718	3.49875	0.696584	2.09772	2.7506	0.762642	2.98865	4.29458	0.695912
						1.9992	3.42854	0.583106	2.18046	2.98481	0.730519	1.35031	1.86407	0.724385	2.59727	3.97557	0.653307
						1.26612	1.77018	0.715249	1.7966	2.3194	0.774597	2.06592	2.82076	0.732397	1.96645	2.87951	0.682913
						2.1484	3.83206	0.560638	1.65686	2.43639	0.680046	2.1617	3.81408	0.566767	1.53686	2.74527	0.559819
						1.591	2.25538	0.705423	1.83932	2.53199	0.726434	1.53893	2.12156	0.725374	1.93808	2.98631	0.64899
						1.28607	1.96775	0.653576	2.91467	5.16862	0.563917	1.53644	2.32214	0.66165	2.8815	4.86089	0.592793
						1.44813	2.354	0.61518	3.0362	4.99791	0.607494	1.9671	2.95631	0.665391	3.20035	4.9117	0.651577
						1.65532	3.19836	0.517553	1.80614	2.78762	0.647915	1.55825	2.27981	0.683501	2.04049	3.04144	0.670897
						2.74365	4.2925	0.639172	2.72222	4.10075	0.663834	1.87633	3.55113	0.528375	1.93183	3.15487	0.612333
						1.34511	2.3257	0.578369	1.49401	2.86732	0.521045	1.24789	2.138	0.583668	2.34723	3.11731	0.752964
						2.00493	3.12282	0.642024	2.23411	3.41197	0.654785	1.25043	2.23154	0.560345	2.31775	3.17919	0.729036
						0.854159	2.06253	0.414132	2.13681	2.67765	0.798017	1.65609	2.6151	0.633279	2.02641	3.07247	0.659536
						2.10378	3.57792	0.587991	2.51963	4.79747	0.5252	1.62583	2.33499	0.69629	1.83169	3.36008	0.545132
						1.7608	2.98396	0.590089	3.59726	5.6045	0.641852	1.30913	1.72685	0.758105	1.27364	2.11646	0.601779
						1.861	3.17659	0.585848	2.85531	4.20424	0.67915	1.52605	2.2915	0.665959	1.59499	2.27785	0.700219
						1.37136	1.7165	0.79893	3.40394	5.38967	0.631568	1.70757	2.80923	0.607844	2.17608	3.06915	0.709016
						1.68619	2.76952	0.608838	3.16374	5.47429	0.577926	1.5918	2.71144	0.587068	1.78094	3.90513	0.45605
						2.16905	3.37068	0.643505	1.88073	2.82482	0.665788	2.06992	3.96836	0.521606	3.6545	5.13426	0.711788
						1.57653	2.48939	0.6333	4.45209	6.05235	0.735597	1.89154	2.49041	0.759529	2.59114	3.83356	0.675909
						1.89255	2.94488	0.642657	2.81104	4.60726	0.610134	1.52271	2.09621	0.726411	2.49959	3.49293	0.715616
						1.28855	1.65417	0.77897	3.32886	5.06498	0.657232	1.44329	2.07422	0.695821	2.48887	3.59992	0.691369
						1.17321	1.42241	0.824804	3.41775	4.90794	0.696373	1.86202	2.89032	0.644227	2.65689	3.73139	0.712036
						1.70197	2.66215	0.639321	2.77067	4.02712	0.688001	1.88445	3.81925	0.49341	2.37285	3.77802	0.628068
						1.81738	2.70415	0.672072	2.21867	3.82175	0.580538	2.01885	2.70721	0.745731	2.2486	3.15164	0.713469
						1.86031	3.10052	0.6	2.84369	5.03788	0.564462	1.59978	2.75361	0.580975	2.30756	3.26768	0.706179
						1.85997	2.67027	0.696548	3.20015	4.70407	0.680294	1.9684	2.58917	0.760242	2.61973	3.84847	0.680718
						2.23696	3.65294	0.612372	1.7481	2.29484	0.761755	1.39301	1.8407	0.756781	1.41343	1.87157	0.755207
						2.17256	3.1812	0.68294	1.66223	2.26046	0.735352	2.05418	2.69967	0.760898	1.53312	2.18075	0.703025
						1.81212	2.56049	0.707724	2.41698	3.97221	0.608473	2.6805	4.07459	0.657859	1.3067	2.04766	0.638144
						1.54759	2.14098	0.722842	3.20115	5.44888	0.587487	1.91827	2.91598	0.657848	2.09985	3.84599	0.545983
						1.91296	2.53626	0.754244	2.71449	4.61664	0.587979	1.76586	2.44812	0.721311	0.939351	1.79589	0.523057
						2.91685	4.73227	0.616375	1.81282	2.68478	0.675223	1.89624	2.81557	0.673485	1.86271	2.32186	0.802246
						1.52897	2.18075	0.701118	1.94268	2.95329	0.6578	1.45384	1.87667	0.77469	2.45617	3.03893	0.808237
						2.32049	3.34622	0.693467	1.92853	2.71871	0.709357	1.50293	2.09469	0.717495	3.11384	3.7331	0.834117
						1.85757	2.58499	0.718601	2.12726	3.35686	0.633705	1.78593	2.73389	0.653258	2.51685	3.33383	0.754943
						3.38838	5.50225	0.615818	1.66146	2.42067	0.686367	2.16816	3.31756	0.653542	2.3388	3.66529	0.638095
						2.18105	2.65257	0.822239	2.08097	2.87686	0.723347	1.53395	2.17579	0.705012	1.09518	1.69673	0.645469
						2.15284	3.25146	0.662115	2.1392	3.1824	0.672196	1.91362	2.90373	0.659022	1.72538	2.37634	0.726065
						1.96094	2.59138	0.756717	1.88749	2.61316	0.722304	2.03643	3.11445	0.653865	1.8668	2.4489	0.762302
						2.6959	4.10944	0.656026	2.18367	3.03431	0.719659	1.93414	2.61535	0.739534	2.94401	4.19378	0.701995
						2.55177	3.65555	0.698054	2.29622	3.84583	0.597069	1.59739	2.72502	0.586192	1.67596	2.61364	0.641236
						1.18024	1.4233	0.829227	2.02641	3.90138	0.519408	3.1852	4.43676	0.71791	1.88682	2.78922	0.676469
						2.19095	2.99291	0.732046	1.92159	2.55152	0.753115	1.42687	2.22955	0.639984	1.68996	2.27057	0.744288
						2.51609	3.94358	0.638023	1.83724	2.8533	0.6439	1.76946	2.61194	0.677451	1.46474	2.19588	0.667041
						1.62269	2.17227	0.747003	1.7419	2.44422	0.712661	2.19936	3.45536	0.636506	1.68996	2.4585	0.687393
						2.53475	3.50947	0.722259	2.10862	3.38199	0.623486	1.60415	2.88636	0.555769	1.70757	3.08219	0.554012
						1.5934	2.0461	0.778748	2.38383	3.75791	0.634349	1.49059	3.182	0.468446	1.93611	3.91945	0.493975
						1.68468	2.10409	0.800668	1.94595	2.83697	0.685927	1.42241	1.76586	0.805504	1.95867	3.14598	0.622594
						1.37507	2.02798	0.67805	1.79127	2.51534	0.712141	2.39528	3.90562	0.613292	1.20427	2.3309	0.516655
						2.43953	3.7824	0.644968	2.09286	3.26787	0.640436	1.627	2.25001	0.723109	1.79056	2.63499	0.679532
						3.88847	6.26275	0.620888	1.67025	2.23667	0.746758	2.13204	3.38029	0.630726	1.83204	3.33937	0.548618
						2.32269	3.57276	0.65011	2.31472	3.31526	0.698204	1.81247	2.96212	0.611883	2.20167	2.98417	0.737783
						1.62152	2.26158	0.716983	2.30397	4.45538	0.517122	2.91096	4.69689	0.619762	1.94562	2.76515	0.703624
						2.4541	3.22611	0.7607	1.78344	3.02128	0.590292	1.22002	1.6877	0.722893	1.43177	2.04268	0.70093
						1.37229	1.943	0.706272	1.97582	2.8031	0.704869	2.17666	3.34051	0.651596	1.53686	1.91096	0.804234
						2.46083	3.67899	0.668889	0.718107	1.01744	0.705801	1.5946	2.11465	0.75407	1.73714	3.17939	0.546376
						2.11405	2.97648	0.71025	2.17344	3.12201	0.696168	2.87951	4.51697	0.637488	1.76622	2.85887	0.617802
						2.50976	4.91261	0.510882	1.80508	2.7166	0.664463	2.8978	4.68644	0.618337	1.58498	3.34032	0.474501
						2.92165	4.45995	0.655087	1.23145	1.72869	0.71236	3.83937	5.49611	0.698561	1.54058	2.54628	0.605033
						1.81071	2.83854	0.637904	1.78772	2.73552	0.65352	2.61364	4.38785	0.595655	1.35031	2.33935	0.577216
						2.30977	3.40861	0.677627	1.97807	2.59457	0.762389	2.21522	3.35705	0.659872	1.66911	2.25877	0.738948
						2.31555	3.50748	0.660175	1.82123	3.51201	0.518572	1.90462	2.64223	0.720837	0.544677	1.17592	0.463194
						2.00683	3.00755	0.667265	2.06777	3.27079	0.632192	2.25538	2.88746	0.781095	1.5517	2.29206	0.676988
						2.14039	3.25009	0.658561	1.41702	1.73274	0.817794	2.21206	2.85152	0.775748	1.43621	2.57561	0.55762
						2.16434	3.02528	0.71542	2.05418	2.90482	0.70716	1.34889	1.97292	0.683704	0.863794	1.55866	0.554191
						2.4125	3.66946	0.657454	2.52569	3.71309	0.680213	1.80226	3.2448	0.555429	1.69635	2.52821	0.670969
						2.19414	3.56241	0.615915	1.99251	3.19975	0.622706	0.967398	1.39529	0.69333	1.80261	3.34907	0.538241
						2.26889	3.52016	0.644541	1.39392	2.30093	0.605808	1.92754	2.67456	0.720695	1.64529	3.09086	0.532309
						2.45773	3.79534	0.647565	1.81212	2.45098	0.739344	1.67862	2.44656	0.686113	1.38384	2.29428	0.603169
						2.33799	3.96628	0.589466	1.83759	2.63813	0.696549	1.20003	1.42955	0.839448	1.16066	1.8407	0.630551
						2.36829	3.17539	0.745826	1.14464	1.80614	0.63375	3.21524	4.9539	0.649031	2.03768	3.33039	0.611845
						2.1711	3.51074	0.618416	1.88513	3.1583	0.596882	2.16287	2.761	0.783366	1.38292	1.85963	0.743653
						3.32446	4.45923	0.745523	2.73389	4.28226	0.638422	2.52443	3.29638	0.765818	1.46387	2.51103	0.582977
						2.07269	2.93882	0.70528	1.71946	2.28594	0.75219	2.55999	3.47813	0.736025	1.46778	1.86202	0.788272
						2.96061	4.51669	0.655484	1.66185	2.26917	0.732359	1.6507	2.05696	0.802494	1.50716	1.94987	0.772952
						2.19124	4.36078	0.502488	1.97872	3.34546	0.591464	3.24715	5.07251	0.640147	1.36298	2.09651	0.650118
						1.33179	2.21465	0.601357	1.85346	2.76468	0.670404	2.35643	3.04353	0.774242	1.67672	2.98609	0.56151
						1.55907	2.09043	0.745812	1.7408	2.82054	0.617189	2.07453	2.65233	0.782154	1.5298	2.38836	0.640522
						2.22583	3.11854	0.713741	1.96937	2.73249	0.720722	1.75501	2.18513	0.80316	1.14964	1.72869	0.665031
						2.48093	3.45628	0.717804	2.07821	3.66181	0.567536	2.33526	3.1852	0.733161	1.5737	2.4377	0.645566
						2.6362	3.94471	0.668288	1.66376	2.48016	0.670828	2.80674	3.88863	0.72178	1.53146	2.12546	0.720532
						1.39939	1.71427	0.81632	1.87395	3.04709	0.614998	2.6655	3.49894	0.761803	1.16722	2.02672	0.575917
						1.66108	2.1711	0.765088	2.06992	3.05439	0.677687	1.70645	2.18891	0.779589	0.968713	1.70085	0.569547
						2.12276	3.37784	0.628437	1.74336	2.7851	0.62596	1.66491	2.04921	0.812464	1.3067	2.17022	0.602105
						1.38246	2.18367	0.633089	1.63169	2.11495	0.771504	1.59779	2.20167	0.725714	2.44474	3.72883	0.655632
						1.55088	2.52645	0.613857	1.37646	1.89691	0.72563	1.85346	2.27421	0.814988	1.35078	2.03643	0.663306
						1.66987	3.12629	0.534139	1.82542	3.04583	0.599318	2.17051	2.93968	0.738349	1.16722	1.53354	0.761129
						2.00683	3.35951	0.597358	2.39661	3.60787	0.664274	2.55152	3.2987	0.773493	1.42509	2.0653	0.690014
						1.74117	2.82888	0.615499	1.19631	1.85346	0.645449	3.15265	4.45923	0.706994	1.31253	2.01948	0.649936
						2.49781	4.02206	0.621027	1.38981	2.18134	0.637135	1.58819	1.90462	0.833866	1.08701	1.6313	0.666348
						2.3172	3.72183	0.622597	1.65763	2.15314	0.769866	2.18629	3.03725	0.719827	1.35031	2.26749	0.595509
						1.67406	3.14901	0.531615	1.96548	2.72198	0.722077	2.23012	3.01896	0.738704	1.49656	2.12516	0.70421
						2.72713	4.38408	0.622053	2.00207	2.97049	0.673986	2.83	3.80723	0.743324	2.19385	2.80742	0.781449
						1.73861	2.37366	0.73246	1.41478	2.2826	0.61981	2.74759	3.59071	0.765194	1.06692	1.72648	0.617971
						2.67408	3.80923	0.702	1.97292	2.99461	0.658823	2.36829	3.27565	0.722997	1.3399	1.74154	0.769376
						2.06407	3.01727	0.684085	1.7608	2.93405	0.600128	2.75245	4.20136	0.655134	1.81423	2.66813	0.679963
						2.37768	3.47429	0.684364	1.64993	2.86977	0.574935	2.39741	3.26104	0.735166	1.5938	2.11134	0.754876
						1.90395	2.55102	0.746347	1.51978	2.33117	0.651938	1.86851	2.4476	0.763403	1.82507	2.21493	0.823985
						1.90662	2.65233	0.718848	2.57709	4.46751	0.576853	3.49384	4.88571	0.715114	1.80755	2.34994	0.76919
						1.90762	2.71472	0.702695	1.10156	1.53063	0.719677	1.62974	2.01348	0.809414	1.54923	3.12466	0.495809
						1.66911	2.64151	0.631878	1.20003	1.56437	0.767105	2.39316	2.93643	0.814988	1.39209	2.2158	0.628259
						1.96354	2.68193	0.732137	1.07878	1.83897	0.586623	1.92059	2.50748	0.765947	1.43133	2.30839	0.620055
						1.88985	2.75245	0.686607	1.73384	2.73993	0.632804	2.09499	3.00162	0.697954	2.16552	2.73412	0.792036
						1.8079	2.52494	0.716018	1.44505	2.06561	0.699576	2.36667	3.16293	0.748253	1.71909	2.94725	0.583286
						1.24584	2.23895	0.556441	1.82158	2.62264	0.69456	1.93841	2.33171	0.831325	1.64954	2.66908	0.61802
						1.98065	2.92122	0.678022	1.26058	1.78522	0.706117	2.93773	3.97125	0.73975	2.00398	2.64512	0.757612
						1.22679	1.82856	0.670906	1.34037	1.83481	0.730521	2.50239	3.48983	0.717054	0.631297	1.03972	0.607181
						2.17813	2.85219	0.763669	1.92059	3.79164	0.506533	2.66669	3.50239	0.761392	1.51348	2.35183	0.643533
						1.76802	2.22039	0.796266	1.45427	2.21465	0.656662	1.8483	2.10681	0.877297	2.39688	3.53406	0.678222
						2.12516	2.9	0.732815	1.77234	2.48273	0.713867	2.36667	2.90329	0.81517	1.73934	2.06253	0.843306
						2.13144	2.95868	0.720404	1.58779	2.15343	0.737331	1.24686	1.53437	0.812623	1.24329	1.52438	0.815601
						2.65377	3.90709	0.67922	1.92258	2.76998	0.694079	2.89297	4.09329	0.706757	1.67824	2.32625	0.721436
						2.52821	3.56545	0.709087	1.33609	3.39589	0.393443	1.76946	2.4183	0.731697	1.2438	1.67178	0.743996
						1.86168	2.76169	0.67411	2.78167	4.45938	0.623781	2.71613	4.67243	0.58131	1.35548	1.90395	0.711934
						2.34777	3.64107	0.644803	1.78058	2.61072	0.682026	2.90329	4.4685	0.649723	1.09111	1.45952	0.74758
						2.60926	4.07412	0.640447	2.46032	3.92253	0.627226	3.12507	4.42886	0.705613	1.2195	1.66414	0.732811
						1.82751	2.76791	0.660251	1.34748	1.88276	0.71569	2.67646	3.66859	0.729562	1.32796	1.92985	0.688116
						2.90461	3.85376	0.753706	2.08982	4.01319	0.520738	2.50265	3.65485	0.684747	1.30182	1.83273	0.710316
						2.66932	4.47918	0.595939	2.80832	4.78911	0.586398	2.64488	4.12937	0.640504	1.5139	2.42277	0.624864
						3.39364	5.65517	0.600096	1.35172	1.9684	0.686713	1.67976	2.03893	0.823841	1.56599	2.50316	0.625607
						2.64704	5.20471	0.508587	1.35736	1.90796	0.711422	2.39714	3.00649	0.797323	1.54882	1.99857	0.774967
						1.85689	2.67789	0.693415	2.9103	4.69621	0.619712	1.82995	2.52947	0.723452	1.29888	1.6164	0.803562
						0.880583	2.41091	0.365248	2.4899	3.74553	0.664766	2.0548	2.84481	0.722296	1.56477	2.17022	0.72102
						1.49869	2.34207	0.639899	1.55252	2.73528	0.56759	1.64219	2.1389	0.767776	2.31472	2.8826	0.802998
						2.55102	4.42527	0.576467	2.29511	3.57988	0.641115	1.98963	2.74921	0.723708	2.28288	3.39326	0.672767
						2.58104	3.9048	0.660992	1.26259	2.13204	0.5922	3.3485	5.08079	0.659052	2.38009	3.28012	0.725609
						1.60335	2.30425	0.695825	2.29899	3.50185	0.656509	1.76153	2.49552	0.705877	1.71241	2.10802	0.812333
						2.63789	3.82508	0.68963	1.85894	2.75546	0.674641	2.15018	2.96448	0.725313	1.32027	1.9006	0.69466
						1.96548	2.6095	0.753203	2.20023	2.96362	0.742411	2.19675	2.9722	0.739099	1.43843	1.9957	0.720764
						2.05975	3.47575	0.592605	1.70235	2.72385	0.624976	3.15951	4.32015	0.731342	1.90361	2.49117	0.764143
						3.16072	5.31042	0.595192	2.04766	3.04207	0.673114	2.7462	3.87321	0.709025	1.78129	2.3456	0.75942
						2.25171	3.59266	0.626752	1.77736	3.69608	0.480877	1.6089	2.00747	0.80146	1.55457	2.05975	0.754737
						1.28756	1.861	0.691864	1.76405	2.27141	0.776633	1.53893	1.92126	0.801	1.88175	2.23297	0.842712
						1.42643	2.13562	0.667922	1.58297	2.09985	0.753852	1.46735	1.87904	0.780903	2.29234	3.33631	0.687087
						1.77162	2.87796	0.61558	1.8804	2.76814	0.6793	2.936	3.94196	0.744806	1.57005	1.95053	0.804938
						1.9186	2.86444	0.669802	1.24072	1.71278	0.724389	2.27785	3.39739	0.670471	1.97324	2.58154	0.764367
						2.42723	3.87584	0.626247	2.52821	4.04542	0.624956	1.59499	2.04735	0.779054	1.72168	2.28315	0.75408
						2.32351	3.92594	0.591835	2.39129	4.23592	0.564528	2.60535	3.63407	0.716924	2.39874	3.44059	0.697188
						1.54265	2.25679	0.683557	2.11706	2.98801	0.708517	4.24568	6.38048	0.665417	1.79127	2.56223	0.699107
						1.94399	2.65569	0.732009	2.64969	3.77397	0.702095	1.34889	1.86134	0.724689	3.14962	4.59688	0.685165
						2.75176	4.07209	0.675762	1.80543	3.35591	0.537986	1.39939	2.14336	0.652897	1.43044	2.74435	0.521231
						2.3001	3.48472	0.660054	1.95379	2.92013	0.669076	2.00461	2.68501	0.746592	2.75684	4.31027	0.6396
						2.66622	4.01224	0.664521	2.03737	3.76621	0.540961	1.82298	2.56273	0.711344	2.01948	3.17539	0.63598
						2.16611	3.19916	0.677087	2.32296	3.94293	0.589146	3.94083	5.27035	0.747737	1.82995	2.72339	0.671939
						2.33472	3.15164	0.740794	1.92424	3.57507	0.538237	1.35455	1.94791	0.695383	2.0027	3.20929	0.624033
						1.56599	2.21522	0.706923	3.28826	4.99027	0.658935	2.01885	3.1401	0.642925	1.57046	2.51204	0.625171
						2.49373	3.78644	0.658595	1.60613	2.63813	0.608814	1.34937	2.04797	0.65888	1.43621	1.85071	0.776035
						1.94071	2.97435	0.652483	2.39874	3.66512	0.654478	2.63692	4.22282	0.624445	2.20601	3.30102	0.668281
						2.54177	3.7765	0.673049	1.92556	3.05231	0.630854	2.37312	3.03222	0.782636	0.846673	1.21846	0.694872
						1.90862	3.05439	0.624879	2.33853	3.93469	0.594337	3.22275	4.89885	0.657859	2.07146	3.05126	0.678886
						3.29291	5.02155	0.655755	2.55526	3.95985	0.645293	2.8912	4.74061	0.609881	1.53437	2.49756	0.614348
						1.55498	2.33662	0.66548	1.91229	3.21622	0.594576	3.32255	4.51372	0.736099	2.05232	3.08818	0.664572
						2.49194	3.49439	0.713127	1.94889	3.51256	0.554836	1.347	1.75718	0.76657	1.87904	3.60098	0.521814
						2.65353	4.17217	0.636008	1.78415	2.84078	0.62805	2.06345	2.57339	0.801844	3.00077	4.46779	0.671645
						2.64608	4.42297	0.59826	2.73109	4.49549	0.607518	1.98867	2.99525	0.663941	2.21465	3.82441	0.579082
						1.53893	2.05263	0.749736	1.89758	3.36027	0.564712	1.76044	2.44396	0.720323	2.20774	3.72439	0.592778
						1.36718	2.18775	0.624924	2.07943	3.26826	0.636251	1.51138	2.19762	0.687733	2.0179	3.28051	0.615119
						3.44632	5.20569	0.66203	3.24872	5.03396	0.645361	3.17358	4.6289	0.685602	1.85311	2.80719	0.660131
						2.76952	4.74249	0.58398	1.73568	3.19418	0.543388	1.41343	2.04268	0.691948	1.41657	2.03987	0.694444
						2.60535	3.68866	0.706312	2.17403	4.11408	0.528436	1.93117	2.52039	0.766219	2.44344	3.96387	0.616428
						2.28148	3.68435	0.619236	1.94824	3.07909	0.632732	1.41343	2.04268	0.691948	2.63427	3.92789	0.670657
						2.5904	3.43003	0.755213	2.92535	5.1443	0.56866	1.93117	2.52039	0.766219	2.71472	4.26781	0.636093
						1.80966	2.90022	0.623974	1.78165	3.27876	0.543391	2.50849	3.83804	0.653587	2.90526	4.07834	0.712365
						2.24037	3.4708	0.64549	2.06067	3.56455	0.578102	2.37339	3.1269	0.759024	1.40801	2.1892	0.643161
						2.30784	4.49776	0.513109	2.08707	3.28516	0.635303	2.02295	2.8282	0.715277	3.30911	4.5396	0.728942
						1.31737	1.85346	0.710767	2.21982	3.845	0.577325	1.73127	2.16875	0.798279	1.8414	3.70176	0.497438
						2.31692	3.19218	0.725812	1.65532	2.5766	0.642445	1.70869	2.16022	0.790979	1.76514	3.33898	0.528645
						2.64271	3.71909	0.710581	2.05851	2.99865	0.68648	2.42172	3.34698	0.723552	2.35183	3.91165	0.601239
						1.40891	2.17169	0.648765	1.41298	2.22783	0.634238	2.44474	3.63231	0.673054	1.11249	1.66835	0.666819
						1.5025	2.27645	0.66002	1.66376	2.20947	0.753015	2.15343	3.39045	0.635147	2.61169	4.33178	0.602915
						2.74597	3.65067	0.752182	1.61246	2.40616	0.67014	1.84105	2.6151	0.704006	2.21091	3.18819	0.693467
						1.87735	2.65113	0.708131	1.81703	2.67694	0.678772	1.62426	2.23154	0.727865	1.27962	2.00111	0.639455
						2.02263	2.6588	0.76073	1.80508	2.91576	0.619077	1.94333	2.6748	0.726534	1.31882	1.86168	0.708404
						1.70421	2.43822	0.698957	2.12636	2.96362	0.717487	1.64993	2.11194	0.781239	2.57611	4.09671	0.628822
						1.93677	2.72058	0.711895	2.4817	3.85558	0.643665	1.65878	2.49169	0.665726	1.55784	2.42093	0.643489
						2.37366	3.72456	0.637299	1.87769	3.34888	0.56069	2.20456	2.93882	0.750154	2.11194	3.10729	0.679672
						2.72479	4.01604	0.678476	1.56965	2.18192	0.719387	1.68165	2.10439	0.799115	1.42419	2.14573	0.663733
						2.34343	3.54341	0.661347	1.77557	3.51763	0.504762	2.0889	2.68264	0.778675	1.51852	2.25933	0.672111
						2.64175	3.84268	0.687475	1.93775	3.17017	0.611246	1.42866	1.80438	0.791774	1.13065	1.7202	0.657278
						2.30922	3.66668	0.629784	2.44812	4.26856	0.573525	1.30962	1.7113	0.765279	1.41162	1.84209	0.766317
						2.46109	4.09578	0.600885	2.01412	3.47539	0.579537	2.55626	3.11691	0.820127	1.89255	2.85062	0.663906
						1.45734	2.06654	0.705207	1.376	1.98867	0.691918	2.00175	2.8742	0.696455	2.32844	3.46346	0.672286
						2.32433	3.69591	0.628894	1.81107	2.83023	0.639901	1.6089	2.94466	0.54638	1.8996	3.17799	0.597735
												2.27533	3.27235	0.695322	2.31142	3.59762	0.642487
												2.43718	3.55704	0.68517	0.999124	1.6956	0.589245
												1.62073	2.08311	0.778036	2.10711	3.68348	0.572043
												2.37124	3.35382	0.707027	1.57733	2.40404	0.656118
												2.08097	3.11711	0.667594	1.05793	1.66949	0.633682
												2.19588	2.97691	0.737638	1.62309	2.11886	0.766018
												1.90829	2.72619	0.699984	1.8012	2.5724	0.700202
												2.05882	2.66359	0.77295	1.67976	3.02065	0.556092
												2.72969	4.14399	0.65871	1.27713	1.71835	0.743232
												1.97389	2.94984	0.66915	1.06033	1.40937	0.752347
												2.29234	3.30391	0.693826
												2.11073	3.08797	0.683534
												2.31087	3.55257	0.650479
												1.88513	2.47322	0.762217
												2.33989	3.52341	0.664098
												1.77736	2.24888	0.790331
												2.23183	3.1328	0.712408
												3.07661	4.45966	0.689876
												1.679	2.04081	0.822713
												1.81458	2.31472	0.783928
												1.60732	2.29816	0.699394
												3.60027	5.00173	0.719805
												2.3521	3.12853	0.751824
												1.47557	1.85826	0.79406
												1.90428	2.44812	0.777854
												1.82053	2.14811	0.847506
												2.45747	3.14901	0.780393
												2.13413	3.05876	0.69771
												1.98161	2.64993	0.747798
												1.83065	2.57487	0.710967
												2.06961	2.61218	0.792294
												1.55252	1.93545	0.802147
												2.61851	3.95293	0.662423
												3.47703	5.04747	0.688866
												3.35325	4.76592	0.70359
												2.84056	4.24733	0.668787
												2.05573	3.09744	0.663685
												1.82612	2.81557	0.648579
												2.10076	3.01411	0.696975
												2.32488	3.60063	0.645687
												1.17646	2.04579	0.575062
												2.19327	2.96319	0.740171
												2.22554	3.38199	0.658058
												1.56355	2.42697	0.64424
												1.53478	1.76874	0.867727
												2.36694	3.53442	0.669684
												2.34478	3.10524	0.755105
												2.11796	3.15931	0.670388
												2.54653	3.32197	0.766571
												2.2534	3.04813	0.739274
												1.57127	1.98867	0.790111
												1.5139	2.12905	0.711068
												2.25086	3.05606	0.736524
												2.32214	3.1818	0.72982
												2.14098	2.9944	0.714995
												3.6859	4.99333	0.738165
												2.79492	4.17903	0.668796
												1.44505	1.67178	0.86438
												2.48324	3.36084	0.738875
												1.95542	2.51938	0.776149
												1.60177	2.04237	0.78427
												3.23517	4.39684	0.735795
												1.75247	2.37339	0.738382
												1.94169	2.5985	0.747237
												2.27029	3.17859	0.714244
												2.05573	2.94574	0.697864
												3.32178	4.92955	0.67385
												1.81036	2.87376	0.629964
												3.22473	4.54283	0.70985
												2.29844	4.30036	0.534476
												1.92556	2.81692	0.683568
												1.87191	2.4043	0.778568
												2.22812	2.86777	0.776952
												2.41619	3.30005	0.732167
												2.38863	4.53399	0.526828
												1.81353	2.58376	0.701895
												2.48452	3.15769	0.786815
												1.86749	2.4799	0.753048
												2.41672	2.88371	0.838059
												2.27197	2.92296	0.777286
												1.89859	2.55027	0.744465
												2.16963	3.2079	0.67634
												2.61608	3.47135	0.753619
												1.60574	2.56769	0.625362
												2.40563	3.12201	0.770539
												1.90027	2.57709	0.737368

## Sheet: Figure 3 C
scatter plot of g-ratio as function of axon diameter
		wt		Lama2-/-		Nrg1III+/-		Nrg1III+/-//Lama2-/-
		axon diameter (𝛍m)	g-ratio	axon diameter (𝛍m)	g-ratio	axon diameter (𝛍m)	g-ratio	axon diameter (𝛍m)	g-ratio
animal 1		1.83308	0.482747	2.03925	0.574107	1.51852	0.739571	1.60772	0.687891
animal 2		0.83608	0.547723	1.8996	0.623885	1.58056	0.781924	1.84209	0.646205
animal 3		1.05853	0.561616	1.78165	0.545073	1.97679	0.694711	2.89604	0.677372
		1.51053	0.577136	1.52187	0.767002	1.43222	0.690382	1.72501	0.619878
		1.77915	0.703928	1.91894	0.767934	1.86476	0.694383	2.08341	0.76168
		1.463	0.626118	1.73274	0.684612	1.10329	0.807812	1.84036	0.70499
		0.925697	0.44949	1.49528	0.728254	2.11886	0.729924	1.73861	0.604065
		1.7934	0.551801	1.48888	0.554614	1.54017	0.70241	2.63789	0.668279
		1.86066	0.563135	2.26102	0.647889	1.50631	0.730106	1.39712	0.579053
		1.71501	0.583444	1.5607	0.714236	2.8031	0.673164	2.00556	0.642689
		1.78522	0.704438	1.34795	0.762251	2.12126	0.706408	1.66185	0.78767
		2.13025	0.620623	2.25369	0.706708	3.08054	0.597463	2.02137	0.612134
		1.71278	0.544471	1.31834	0.753058	2.72713	0.668251	1.93775	0.650461
		1.09982	0.639633	1.13346	0.60562	3.42966	0.699334	2.21752	0.764489
		1.57975	0.631811	1.87531	0.601421	1.94922	0.605165	1.8086	0.734415
		1.24533	0.75977	2.04174	0.576851	3.17017	0.668632	1.86987	0.665886
		1.2397	0.716976	1.26562	0.486919	2.28761	0.730688	2.0119	0.74944
		1.45821	0.750998	2.68122	0.591561	2.12786	0.701119	1.65417	0.712431
		1.99602	0.654161	1.71576	0.535948	2.90702	0.618192	2.14009	0.781272
		1.3709	0.699332	2.16787	0.594197	2.11826	0.740193	1.80825	0.740755
		1.43887	0.700461	2.22669	0.760999	2.83697	0.657828	2.09438	0.513185
		1.39529	0.62462	2.4799	0.597902	2.71167	0.661112	1.76514	0.594353
		1.19258	0.600753	1.26562	0.480708	2.77044	0.626804	1.19844	0.617631
		1.83238	0.612198	1.87938	0.743142	2.43352	0.604069	1.40756	0.725894
		1.28409	0.601946	2.09651	0.705932	2.22983	0.71568	1.91262	0.59578
		1.37692	0.539225	1.54265	0.657905	1.7113	0.807535	1.22367	0.630742
		1.22263	0.627662	1.56681	0.682011	2.18542	0.762772	1.8787	0.715084
		1.03111	0.710949	1.49911	0.74337	1.55539	0.846907	1.92258	0.629277
		1.58579	0.623645	1.31399	0.730225	1.58096	0.74837	1.78094	0.619295
		1.20321	0.768937	1.53021	0.713637	2.16875	0.731526	1.23815	0.489735
		1.11705	0.565455	2.12965	0.690167	2.11525	0.703463	2.16523	0.698157
		1.24533	0.663467	1.67748	0.688067	1.84312	0.739937	1.61009	0.548802
		2.00905	0.742822	1.4569	0.812848	1.39026	0.744729	1.57046	0.653114
		1.28211	0.788397	1.31156	0.720705	1.7239	0.730652	1.05552	0.663264
		1.347	0.561609	2.50138	0.693787	1.98322	0.730667	1.4923	0.611259
		1.95476	0.696117	1.21007	0.745356	1.51894	0.643341	1.29594	0.608948
		1.61365	0.758877	2.16581	0.53353	2.93817	0.70369	1.1216	0.629531
		1.73934	0.680756	2.21608	0.707382	2.89076	0.743076	2.16287	0.516501
		2.25312	0.649851	1.50166	0.738644	1.54182	0.75538	1.69823	0.626645
		1.86237	0.748123	1.43976	0.532888	2.11405	0.661473	1.21375	0.401062
		1.69372	0.768481	2.0242	0.827631	1.77521	0.754471	1.4876	0.674429
		1.20215	0.661219	2.54428	0.697968	2.03331	0.700398	1.83273	0.599991
		2.67289	0.651214	1.31641	0.579912	2.10772	0.66139	1.21898	0.761969
		1.8912	0.77292	2.48119	0.64235	1.92026	0.711605	2.12276	0.573688
		2.4051	0.601802	2.49245	0.558745	1.94595	0.728486	1.41882	0.700601
		2.3998	0.62551	1.68883	0.660857	2.09256	0.714946	2.06623	0.592134
		1.83863	0.607839	3.75554	0.709352	1.95574	0.677374	1.94038	0.731047
		2.06129	0.598403	1.40891	0.505584	2.48555	0.667983	2.0433	0.612863
		2.50341	0.647413	2.0776	0.640362	2.05045	0.640219	2.52367	0.64274
		2.70603	0.65045	2.45124	0.498405	1.5042	0.732153	1.75972	0.751702
		2.58302	0.669856	2.47168	0.633274	1.7419	0.724254	1.88547	0.665028
		1.92358	0.676276	2.02358	0.5184	2.03831	0.750835	2.24434	0.64004
		1.86953	0.625722	2.39183	0.622732	1.62779	0.688814	1.69372	0.841719
		1.75138	0.743489	2.70697	0.625102	1.27713	0.728611	1.74409	0.671319
		1.7492	0.747728	1.86168	0.572085	1.72464	0.792437	2.12486	0.755108
		1.95542	0.730792	1.84312	0.739709	1.61365	0.775888	1.78094	0.640134
		3.21939	0.603373	1.83724	0.840681	1.51642	0.776664	1.76622	0.617465
		2.8967	0.631269	2.26805	0.609111	1.09344	0.646588	2.11826	0.736594
		2.32707	0.700549	1.97001	0.738087	1.52647	0.765858	1.79553	0.778573
		2.31967	0.509508	1.54471	0.489095	1.20427	0.770816	1.34559	0.693464
		2.52645	0.682278	2.12965	0.697005	1.38614	0.751214	1.4291	0.75365
		1.98161	0.627711	2.88614	0.673064	1.01869	0.78428	1.233	0.654067
		2.06067	0.648057	2.64247	0.579396	1.49911	0.706107	1.79411	0.621489
		2.33717	0.7733	2.49832	0.667136	1.37507	0.76402	1.86783	0.773046
		1.77736	0.713096	2.69472	0.657227	2.29178	0.654824	1.33084	0.574467
		1.6507	0.658979	1.61601	0.807813	2.46445	0.664919	1.23455	0.647053
		2.4899	0.731193	2.30342	0.636919	1.64839	0.78648	1.94399	0.612166
		1.74336	0.674226	3.2706	0.645312	1.87497	0.638096	1.17429	0.724018
		1.61837	0.664463	2.8354	0.598974	2.34234	0.656725	2.81602	0.566961
		3.01706	0.681448	1.79943	0.584991	1.19365	0.77356	1.92985	0.638087
		2.83786	0.666064	3.11976	0.683047	1.10962	0.746989	1.84761	0.712105
		3.63879	0.634786	3.8765	0.697007	1.92059	0.739327	1.76838	0.62467
		2.07698	0.535064	2.28872	0.552176	1.5886	0.749527	1.8949	0.602867
		2.49654	0.529637	2.57141	0.729543	1.1267	0.770129	1.50927	0.552295
		2.89341	0.644599	2.60974	0.627305	1.19312	0.782904	2.91751	0.702213
		2.32871	0.619096	2.84928	0.836319	1.55907	0.816711	1.63364	0.438714
		3.25362	0.595993	2.24718	0.59942	1.84588	0.705658	2.60046	0.642041
		2.65089	0.591694	2.17959	0.579973	1.81633	0.695916	1.62034	0.589283
		2.39953	0.545669	4.10246	0.720448	1.57208	0.707928	2.03456	0.637316
		1.90862	0.572141	2.56819	0.634467	1.55293	0.727562	2.14781	0.534638
		3.28458	0.520891	2.05045	0.668899	1.8996	0.717695	1.63325	0.735571
		2.46781	0.560771	1.96581	0.577223	1.60613	0.717816	1.91694	0.658182
		2.0138	0.642645	3.57774	0.695461	0.964762	0.675293	3.85542	0.661208
		2.19878	0.572619	1.04643	0.500291	1.24891	0.805716	2.40563	0.510351
		1.62309	0.673667	3.44909	0.724491	1.40846	0.777849	2.15698	0.554013
		2.11254	0.693489	1.91362	0.728576	1.22315	0.73738	2.79423	0.651971
		1.0391	0.373492	2.74086	0.659575	1.25703	0.777863	3.10299	0.634675
		1.25805	0.517412	1.87021	0.59663	1.4923	0.729782	2.79628	0.597177
		1.47945	0.523063	2.09621	0.629417	2.38996	0.656139	3.40301	0.670607
		1.72759	0.625138	2.75661	0.657548	1.49656	0.809245	2.20658	0.613044
		1.77413	0.596736	1.84761	0.527664	1.45471	0.722485	2.186	0.680057
		1.4617	0.595552	2.22983	0.55499	1.39392	0.803101	2.04361	0.716451
		1.73384	0.478982	2.33472	0.609999	1.3866	0.634307	1.62348	0.672137
		2.22926	0.566449	3.55525	0.68158	1.33799	0.749334	2.00747	0.640749
		1.57693	0.510907	1.64336	0.541254	1.52438	0.758397	1.91661	0.679031
		1.68656	0.473197	1.92093	0.681322	1.31399	0.699538	1.40257	0.578287
		1.30133	0.516942	1.55539	0.521547	2.39369	0.758292	2.06777	0.640713
		2.40774	0.574476	1.47729	0.544838	2.50036	0.529191	1.69222	0.6579
		2.42697	0.610864	2.95653	0.622708	1.84105	0.74162	1.91595	0.654071
		3.15709	0.573794	2.25989	0.824588	2.92405	0.637864	2.22554	0.690954
		2.21004	0.493294	3.45978	0.668936	1.8651	0.748759	1.71464	0.682156
		2.09408	0.564389	1.22835	0.632616	1.98386	0.700787	2.02389	0.637973
		1.56884	0.610108	1.97614	0.683918	2.27785	0.67826	2.23268	0.600996
		1.45777	0.684416	2.43509	0.608022	2.28872	0.699289	1.85757	0.808286
		2.20543	0.578462	3.93841	0.697079	1.98354	0.772127	1.07642	0.747871
		1.8362	0.528763	3.06936	0.689022	2.11916	0.847716	1.02926	0.632
		2.19037	0.511907	2.85687	0.661628	1.95997	0.786281	1.85655	0.607455
		2.01506	0.625991	2.84817	0.733702	2.30591	0.702247	1.99219	0.623226
		2.45799	0.586741	1.94889	0.562821	2.07668	0.724649	1.86953	0.608109
		2.88944	0.57412	1.25348	0.631637	2.6612	0.723964	1.85243	0.662137
		1.63013	0.589577	3.2706	0.653095	2.28315	0.701644	2.22926	0.597161
		1.9394	0.675542	2.50976	0.562823	2.43509	0.725079	1.24891	0.646598
		2.07821	0.574087	1.18401	0.436181	2.35481	0.699558	2.20687	0.63631
		1.54099	0.696181	3.03201	0.63132	2.8466	0.71585	2.14573	0.628986
		1.63987	0.632276	2.60193	0.617748	1.51432	0.768435	1.25703	0.397225
		1.57854	0.724726	2.76192	0.641239	1.76333	0.762878	2.16081	0.560221
		1.97904	0.661902	2.11104	0.602366	2.93556	0.664792	2.09863	0.603316
		1.94104	0.649747	2.18221	0.563197	1.79695	0.68127	3.13381	0.664759
		0.839878	0.576311	2.03299	0.555715	1.71204	0.674027	2.85107	0.62927
		1.79624	0.687064	1.53437	0.479021	1.23507	0.769919	3.89697	0.637592
		1.90261	0.706238	1.87735	0.607387	2.03487	0.615647	2.9103	0.591635
		1.43044	0.605028	3.4017	0.657659	2.49654	0.747054	1.89154	0.552391
		1.49486	0.758185	3.23419	0.622275	1.77664	0.803999	3.31833	0.629176
		1.58137	0.521413	2.34424	0.562226	1.43843	0.824916	1.55129	0.622713
		2.43901	0.789314	4.52598	0.730854	2.21004	0.658404	1.8912	0.577316
		1.54718	0.646573	1.73641	0.817187	2.32077	0.583287	1.82193	0.519173
		1.44241	0.72438	2.53475	0.563328	2.02043	0.68836	1.81036	0.580516
		2.12606	0.650556	2.14395	0.588882	1.70869	0.760755	2.79058	0.603615
		2.10257	0.618198	2.23439	0.615144	1.4062	0.74688	1.54223	0.584059
		1.42285	0.704124	2.90745	0.678506	2.36398	0.72692	1.28953	0.473748
		2.25029	0.639095	2.24888	0.599493	1.5741	0.764565	1.47557	0.700582
		1.78949	0.635827	1.70496	0.810659	2.22755	0.711548	1.98097	0.805762
		1.37969	0.712731	2.19501	0.675206	2.79901	0.677729	2.04423	0.686844
		1.68581	0.706711	2.15845	0.547805	2.41091	0.79477	2.32707	0.747527
		1.83828	0.7185	3.25283	0.653845	2.53575	0.643167	1.84933	0.628629
		2.92644	0.616076	1.93084	0.639438	1.50631	0.531674	1.40484	0.591446
		2.24605	0.576647	3.22749	0.643605	1.99602	0.77201	1.91761	0.713812
		2.35156	0.604194	3.22394	0.678915	1.44725	0.803495	1.95281	0.568038
		1.18186	0.800482	1.75501	0.621033	2.02923	0.677676	2.90461	0.645688
		1.12727	0.641916	2.6748	0.660088	2.25369	0.606705	2.96233	0.706697
		1.85757	0.600111	2.14781	0.656976	2.72713	0.615702	2.02011	0.569757
		1.64064	0.607931	3.08942	0.648704	1.70944	0.698041	1.49401	0.654921
		1.40439	0.699141	1.82507	0.549522	2.07606	0.731039	1.91362	0.784255
		1.24533	0.611808	1.92358	0.741594	1.47816	0.656295	1.49656	0.55247
		1.52938	0.599166	2.6824	0.654273	1.7608	0.729867	1.15295	0.533283
		2.04983	0.596229	1.43444	0.700953	1.67482	0.710909	1.83793	0.571598
		1.84588	0.594167	1.84588	0.570915	1.41433	0.759564	1.47211	0.582449
		1.71204	0.667473	1.87089	0.709563	1.89389	0.765201	2.15639	0.756166
		1.45865	0.688898	3.03746	0.669372	2.05418	0.676281	1.58056	0.673296
		1.17592	0.678358	2.19762	0.654001	2.37687	0.726006	1.97485	0.672933
		1.11819	0.637408	2.87663	0.755605	1.83308	0.747104	2.03706	0.632747
		2.03111	0.497911	2.72829	0.669999	1.98225	0.664541	2.12965	0.739077
		1.78022	0.732883	2.3621	0.688504	1.44857	0.639162	2.22955	0.791991
		1.47859	0.692055	1.93512	0.59041	2.18979	0.781834	2.77342	0.635185
		1.58137	0.702649	2.41329	0.713056	1.89859	0.710693	2.06314	0.698031
		1.38015	0.706281	1.87293	0.785419	1.73421	0.700102	2.59065	0.718652
		3.2334	0.68112	2.11616	0.715497	2.11646	0.63755	2.51204	0.768069
		1.72538	0.727625	2.83899	0.576804	1.89255	0.635878	2.85642	0.750263
		1.4876	0.726489	1.6986	0.617434	1.68089	0.782824	1.81633	0.638924
		1.56437	0.694484	1.46648	0.637726	2.49908	0.65733	2.02954	0.758901
		1.4816	0.775858	2.03706	0.670322	2.72713	0.671675	2.33281	0.73943
		2.19965	0.657465	2.6391	0.636494	1.80755	0.726475	2.138	0.660863
		1.84105	0.684047	2.1056	0.542344	2.45695	0.674562	2.65113	0.655877
		1.28409	0.622955	1.99219	0.758909	3.186	0.675615	1.71613	0.470198
		1.33418	0.719568	1.53354	0.740209	1.51053	0.769673	2.66072	0.730858
		1.30084	0.665472	2.63209	0.647394	2.16787	0.734696	2.23325	0.598204
		1.63598	0.693547	1.58498	0.45966	2.01822	0.671335	2.11916	0.598057
		1.6223	0.615394	1.36111	0.802375	2.23781	0.716973	1.88716	0.682935
		2.13204	0.667978	2.57833	0.495699	2.52771	0.588459	3.20988	0.742724
		1.82507	0.664021	1.79411	0.632906	2.27561	0.560211	2.26411	0.707019
		1.57248	0.714597	1.31059	0.785204	2.23439	0.570481	0.677977	0.392945
		1.85449	0.596818	1.31737	0.523579	1.46908	0.659592	1.56802	0.670829
		2.06129	0.683882	2.43456	0.551731	2.23411	0.585165	2.46807	0.727142
		1.59938	0.601324	2.12246	0.66423	2.13443	0.691115	2.34234	0.611645
		2.05014	0.592281	1.75465	0.714458	1.59898	0.714529	2.05294	0.738569
		1.46952	0.690318	2.53199	0.679216	1.72722	0.638952	1.86373	0.7711
		0.739939	0.679245	1.65532	0.67373	2.90986	0.670906	0.405281	0.43396
		1.83551	0.715886	1.76442	0.835448	2.03643	0.762359	3.02065	0.671294
		1.88378	0.588763	2.16699	0.678631	2.03987	0.768738	3.07454	0.789951
		1.91062	0.614722	2.51963	0.7306	2.13294	0.642775	2.77801	0.733153
		2.10318	0.565458	2.14395	0.703559	2.04766	0.633244	3.13341	0.79123
		2.12666	0.563054	1.8369	0.846524	2.85397	0.73987	2.17754	0.809285
		1.80438	0.654124	1.78451	0.741153	2.89802	0.687948	2.19617	0.7603
		2.01506	0.629756	3.16716	0.660757	2.6224	0.689643	2.39103	0.702159
		1.7973	0.549012	1.6956	0.625026	2.30701	0.803529	3.04771	0.842888
		1.46039	0.525437	2.20341	0.70953	2.11043	0.791688	1.39529	0.393751
		2.25114	0.576964	2.21752	0.675449	1.96645	0.723367	3.48873	0.841409
		1.62857	0.636905	2.24094	0.63413	1.93381	0.542457	4.24328	0.74337
		1.96483	0.58688	2.34804	0.632134	1.90127	0.734317	2.2304	0.641974
		1.5042	0.632135	2.25877	0.635396	1.9784	0.759004	1.13571	0.51149
		1.94759	0.621354	1.72648	0.682683	1.91694	0.694642	1.76586	0.621414
		1.75356	0.62639	1.83065	0.653714	1.63831	0.580944	2.78465	0.748814
		2.20543	0.704392	2.35832	0.543025	1.72353	0.697022	1.80825	0.770111
		1.55825	0.681168	2.31197	0.663844	3.72559	0.742069	2.89032	0.733099
		2.51963	0.597439	2.57487	0.703201	1.81036	0.618485	2.98972	0.805183
		1.14964	0.662916	3.04855	0.647712	2.18396	0.711633	2.05449	0.640684
		1.52062	0.777643	2.25284	0.683067	1.46213	0.72492	1.71687	0.688404
		1.7239	0.607608	2.77801	0.665916	2.07576	0.704045	2.1892	0.873247
		1.4062	0.68466	2.59237	0.716049	1.87667	0.727305	1.8407	0.753325
		2.12216	0.672663	2.19008	0.733844	2.44396	0.685801	1.83343	0.718421
		1.85757	0.741415	2.20947	0.734072	1.92655	0.629247	1.90829	0.679622
		1.4876	0.793974	2.05232	0.675622	1.94169	0.739947	3.18939	0.746608
		1.71798	0.627334	1.2826	0.434106	1.73017	0.621681	1.59699	0.801369
		2.03424	0.635277	2.25143	0.633108	1.72279	0.774896	1.61601	0.908124
		2.03643	0.754854	2.00651	0.686211	1.51894	0.543067	2.65713	0.660846
		1.55293	0.836307	2.50112	0.629148	2.39129	0.633684	1.95737	0.744614
		1.73897	0.695207	2.13562	0.617435	1.19684	0.684511	1.8296	0.757391
		3.42371	0.626602	1.93611	0.697345	2.10136	0.597166	1.89187	0.714387
		2.30784	0.759845	2.558	0.579686	1.9282	0.72011	1.30621	0.702017
		1.732	0.755471	2.30756	0.68734	1.44108	0.556422	1.77413	0.703206
		1.96775	0.75648	2.42382	0.605521	1.46778	0.707316	1.83238	0.651747
		2.49169	0.712794	2.04517	0.497226	1.5607	0.459382	1.38981	0.703751
		1.91229	0.720724	2.92557	0.650328	1.45646	0.687672	2.1617	0.628326
		1.46126	0.75143	2.39076	0.726247	1.68958	0.622108	1.38246	0.753032
		1.92589	0.699935	1.39392	0.665746	1.94333	0.596459	2.27505	0.675182
		1.87802	0.555952	3.35477	0.628564	1.29151	0.718722	2.66263	0.704989
		2.00588	0.614809	1.68732	0.698034	2.28092	0.627953	3.46107	0.704695
		1.24277	0.761646	2.09742	0.672785	1.43577	0.607007	2.74481	0.739123
		0.860841	0.448836	1.85346	0.618404	1.8362	0.673772	2.74319	0.602847
		2.11043	0.6258	2.30535	0.613245	1.52229	0.67974	1.92457	0.766911
		1.48331	0.68238	2.65689	0.692431	1.64103	0.660229	1.88783	0.46245
		1.6387	0.532596	2.27057	0.70086	1.50589	0.561346	2.96813	0.659022
		1.19312	0.575211	1.27863	0.457707	1.05853	0.710343	2.2244	0.71757
		0.999761	0.609372	1.70047	0.639276	2.05573	0.701268	2.01601	0.668953
		1.51264	0.583498	2.08066	0.773347	1.90529	0.735727	1.88243	0.651783
		1.5922	0.618955	2.04143	0.563435	1.86031	0.626536	1.35924	0.788298
		1.56599	0.703103	2.96491	0.716349	1.88749	0.681129	1.50631	0.478222
		1.63598	0.624833	2.10167	0.759866	2.11646	0.740253	3.9188	0.776059
		1.42285	0.659651	2.59801	0.659172	1.88749	0.682318	1.92159	0.537469
		1.5139	0.62835	1.8019	0.652846	2.53199	0.600324	1.65955	0.865875
		1.82925	0.513385	2.00937	0.556777	1.73164	0.670586	1.12783	0.506441
		1.97582	0.694644	2.29123	0.623727	2.13949	0.651144	2.36264	0.676194
		1.33847	0.77742	2.27477	0.695979	1.39757	0.699845	2.34723	0.676778
		1.71055	0.522357	1.83308	0.702267	1.79376	0.713776	1.30524	0.50575
		1.46778	0.669664	2.70509	0.671428	1.61759	0.641414	1.64297	0.692637
		1.88209	0.573244	2.51001	0.732332	1.36298	0.75273	2.25538	0.773571
		1.32556	0.673092	2.03831	0.569577	2.43326	0.622988	2.24803	0.706129
		2.07545	0.609921	1.8369	0.668942	1.56681	0.660379	2.48144	0.750932
		2.04205	0.524759	1.94759	0.691609	1.75863	0.723839	2.68098	0.723472
		2.37795	0.703355	2.83585	0.774143	2.10802	0.668221	1.52897	0.7577
		1.95281	0.526997	1.74154	0.786882	0.95281	0.672615	1.46778	0.748632
		1.75501	0.544936	1.46213	0.733346	0.849675	0.504582	2.36667	0.783062
		2.48119	0.625116	1.89523	0.749485	1.15681	0.71567	2.56446	0.784938
		2.07238	0.618196	3.64211	0.704794	1.38154	0.518303	1.81247	0.727781
		1.80508	0.546794	2.52241	0.736029	1.35172	0.596502	1.787	0.710157
		0.927072	0.450293	2.32214	0.833019	1.25043	0.68606	1.84174	0.776699
		1.81878	0.563908	1.38522	0.698131	1.97679	0.657784	2.0517	0.800979
		1.55947	0.640762	1.98546	0.751778	1.45821	0.816823	2.34424	0.727493
		2.42907	0.65015	1.69485	0.706403	2.37607	0.594562	1.8362	0.646118
		1.05853	0.608453	1.5139	0.858194	1.78629	0.744021	2.03362	0.752626
		1.86783	0.747252	2.19298	0.785401	1.84726	0.717903	2.55701	0.738791
		1.27013	0.729932	1.79127	0.859779	1.86987	0.646351	1.13739	0.738681
		1.6274	0.593602	2.54453	0.797111	1.78201	0.62784	2.54152	0.70868
		1.68619	0.573047	1.44241	0.810729	1.12614	0.65381	2.10651	0.651285
		1.01806	0.675484	1.4233	0.699563	1.61207	0.756432	2.87198	0.744667
		1.55088	0.613979	2.03862	0.882819	2.49143	0.662654	2.23781	0.767775
		1.07108	0.604335	2.294	0.797829	2.73272	0.792642	2.55601	0.691514
		1.86202	0.565731	2.47425	0.613794	2.19385	0.663708	2.0008	0.827267
		1.34417	0.713932	1.49528	0.799236	1.84036	0.69255	1.59619	0.761246
		1.91029	0.535136	1.7608	0.765073	1.45908	0.728556	2.23696	0.77324
		1.35219	0.612	2.5662	0.700568	1.5664	0.767422	1.57005	0.732621
		2.14692	0.619516	2.27393	0.791581	2.71472	0.724923	3.21405	0.660406
		1.68014	0.6364	2.04423	0.762091	2.82753	0.626155	2.04766	0.721435
		0.743372	0.494477	2.33253	0.661467	1.94595	0.648118	2.17813	0.756364
		1.77843	0.656013	1.68581	0.771698	2.18309	0.632135	2.44942	0.739692
		0.87696	0.68032	3.55507	0.71182	2.53173	0.714526	2.15668	0.809618
		1.57895	0.589676	1.63792	0.733331	1.55047	0.797034	1.0274	0.475598
		1.57693	0.565552	3.33555	0.636238	1.79943	0.717335	1.54923	0.744479
		1.74774	0.607377	1.86271	0.740913	1.54841	0.702183	1.23558	0.740263
		1.91429	0.636852	2.27001	0.656324	1.58137	0.721294	1.77807	0.634477
		1.36624	0.60411	1.67064	0.746264	1.93677	0.6773	1.68505	0.687501
		1.91528	0.682223	3.44133	0.681912	1.54017	0.790808	2.31967	0.708113
		1.68883	0.711327	2.74875	0.720748	2.03237	0.677617	2.44604	0.771386
		1.13795	0.700931	2.72011	0.667043	2.75661	0.65172	2.83472	0.7351
		1.5381	0.720715	1.8996	0.536828	2.15698	0.765107	1.51894	0.524846
		1.97034	0.630371	2.14929	0.727813	1.50504	0.725702	2.40112	0.632623
		2.16993	0.569724	1.87123	0.784882	1.23093	0.807278	2.17959	0.686227
		1.65032	0.748983	1.72501	0.780938	2.35291	0.717411	1.24992	0.7061
		1.71724	0.685542	1.77234	0.818101	2.43038	0.763934	2.68193	0.686599
		1.27064	0.71218	1.96062	0.711301	1.89019	0.756738	1.96807	0.642765
		1.28409	0.67302	1.30573	0.621281	1.61877	0.703188	1.54347	0.530228
		1.71724	0.705206	1.45208	0.658586	2.86421	0.68964	1.71464	0.742964
		1.41702	0.605735	1.9282	0.853441	1.70795	0.773719	1.80543	0.465739
		1.41927	0.652477	1.42955	0.790877	2.2551	0.797234	1.13851	0.778661
		2.09073	0.583907	2.4691	0.714876	1.34369	0.694842	1.5558	0.695408
		1.37182	0.678766	1.34984	0.722809	2.29899	0.77811	1.53686	0.757711
		1.24072	0.645342	1.45559	0.742166	1.41072	0.76511	2.14009	0.716276
		2.32762	0.545617	2.31555	0.645606	1.55129	0.783222	1.94693	0.797566
		1.80155	0.647118	1.43222	0.698277	1.85002	0.690237	2.3309	0.777151
		1.88648	0.490865	1.39392	0.751649	2.069	0.714911	1.64954	0.74697
		1.72464	0.637275	1.15571	0.556273	2.15698	0.729246	2.01854	0.726373
		1.20321	0.627236	1.43621	0.822613	1.93282	0.637517	1.54923	0.784865
		2.15462	0.62881	2.09043	0.744369	1.44945	0.730385	1.49358	0.820881
		1.29101	0.787642	1.76261	0.650628	1.85723	0.759199	1.4291	0.883264
		2.19124	0.605959	2.97113	0.690856	1.69034	0.609881	1.64452	0.780685
		1.87667	0.670203	3.2871	0.748889	1.97582	0.663381	2.07023	0.756411
		2.42697	0.466412	2.71824	0.720195	1.42687	0.797203	1.86066	0.651902
		1.6672	0.629378	3.00692	0.657777	2.39821	0.604601	1.8303	0.658201
		2.31445	0.596189	2.82865	0.743034	1.53686	0.473408	2.17139	0.699267
		2.46213	0.632469	2.41144	0.539877	1.81703	0.817496	2.14128	0.779329
		0.946105	0.70862	2.399	0.621471	2.44526	0.675515	2.07882	0.679582
		2.20918	0.565972	2.44578	0.692661	1.4569	0.567835	2.13025	0.794368
		1.2836	0.76693	1.38292	0.437784	1.85655	0.650971	1.71538	0.75764
		2.399	0.600228	2.05294	0.624543	3.78761	0.701035	2.91642	0.793358
		1.29545	0.768441	1.64723	0.799123	1.3695	0.780662	1.7934	0.764406
		1.28904	0.684899	2.0582	0.811833	1.09518	0.653614	1.80014	0.725739
		1.87225	0.607116	1.71798	0.77463	1.42821	0.706006	2.24973	0.890027
		1.60732	0.686044	2.2452	0.667069	2.36641	0.792532	1.71761	0.669126
		2.46704	0.660704	1.35313	0.459252	1.00294	0.694687	2.11104	0.642711
		1.68089	0.617207	2.25029	0.588479	2.04672	0.742478	1.73053	0.729223
		0.970683	0.737102	2.11375	0.774884	1.43044	0.695308	2.21637	0.714791
		1.30084	0.648513	1.98963	0.768223	1.6986	0.672596	1.8303	0.642775
		1.16449	0.688451	1.82193	0.701545	1.21584	0.805359	1.78772	0.60706
		1.90996	0.61374	2.02326	0.570732	1.24124	0.764922	2.14929	0.71433
		2.04299	0.581474	1.90729	0.788863	2.10651	0.555812	2.0433	0.606029
		1.68089	0.544481	2.97435	0.648542	1.37831	0.738729	1.20162	0.645213
		1.30426	0.610207	2.23696	0.661101	1.79766	0.677153	2.35129	0.623921
		1.3399	0.71192	2.2361	0.596709	1.70197	0.659286	1.58418	0.655724
		1.66108	0.654029	2.15195	0.669382	1.6843	0.575288	2.24009	0.655498
		1.83932	0.586737	2.6151	0.68409	1.38935	0.590412	2.26355	0.643919
		1.75899	0.568679	2.89187	0.652683	1.71018	0.661456	1.0687	0.600804
		2.21033	0.630079	2.43718	0.696584	2.09772	0.762642	2.98865	0.695912
		1.9992	0.583106	2.18046	0.730519	1.35031	0.724385	2.59727	0.653307
		1.26612	0.715249	1.7966	0.774597	2.06592	0.732397	1.96645	0.682913
		2.1484	0.560638	1.65686	0.680046	2.1617	0.566767	1.53686	0.559819
		1.591	0.705423	1.83932	0.726434	1.53893	0.725374	1.93808	0.64899
		1.28607	0.653576	2.91467	0.563917	1.53644	0.66165	2.8815	0.592793
		1.44813	0.61518	3.0362	0.607494	1.9671	0.665391	3.20035	0.651577
		1.65532	0.517553	1.80614	0.647915	1.55825	0.683501	2.04049	0.670897
		2.74365	0.639172	2.72222	0.663834	1.87633	0.528375	1.93183	0.612333
		1.34511	0.578369	1.49401	0.521045	1.24789	0.583668	2.34723	0.752964
		2.00493	0.642024	2.23411	0.654785	1.25043	0.560345	2.31775	0.729036
		0.854159	0.414132	2.13681	0.798017	1.65609	0.633279	2.02641	0.659536
		2.10378	0.587991	2.51963	0.5252	1.62583	0.69629	1.83169	0.545132
		1.7608	0.590089	3.59726	0.641852	1.30913	0.758105	1.27364	0.601779
		1.861	0.585848	2.85531	0.67915	1.52605	0.665959	1.59499	0.700219
		1.37136	0.79893	3.40394	0.631568	1.70757	0.607844	2.17608	0.709016
		1.68619	0.608838	3.16374	0.577926	1.5918	0.587068	1.78094	0.45605
		2.16905	0.643505	1.88073	0.665788	2.06992	0.521606	3.6545	0.711788
		1.57653	0.6333	4.45209	0.735597	1.89154	0.759529	2.59114	0.675909
		1.89255	0.642657	2.81104	0.610134	1.52271	0.726411	2.49959	0.715616
		1.28855	0.77897	3.32886	0.657232	1.44329	0.695821	2.48887	0.691369
		1.17321	0.824804	3.41775	0.696373	1.86202	0.644227	2.65689	0.712036
		1.70197	0.639321	2.77067	0.688001	1.88445	0.49341	2.37285	0.628068
		1.81738	0.672072	2.21867	0.580538	2.01885	0.745731	2.2486	0.713469
		1.86031	0.6	2.84369	0.564462	1.59978	0.580975	2.30756	0.706179
		1.85997	0.696548	3.20015	0.680294	1.9684	0.760242	2.61973	0.680718
		2.23696	0.612372	1.7481	0.761755	1.39301	0.756781	1.41343	0.755207
		2.17256	0.68294	1.66223	0.735352	2.05418	0.760898	1.53312	0.703025
		1.81212	0.707724	2.41698	0.608473	2.6805	0.657859	1.3067	0.638144
		1.54759	0.722842	3.20115	0.587487	1.91827	0.657848	2.09985	0.545983
		1.91296	0.754244	2.71449	0.587979	1.76586	0.721311	0.939351	0.523057
		2.91685	0.616375	1.81282	0.675223	1.89624	0.673485	1.86271	0.802246
		1.52897	0.701118	1.94268	0.6578	1.45384	0.77469	2.45617	0.808237
		2.32049	0.693467	1.92853	0.709357	1.50293	0.717495	3.11384	0.834117
		1.85757	0.718601	2.12726	0.633705	1.78593	0.653258	2.51685	0.754943
		3.38838	0.615818	1.66146	0.686367	2.16816	0.653542	2.3388	0.638095
		2.18105	0.822239	2.08097	0.723347	1.53395	0.705012	1.09518	0.645469
		2.15284	0.662115	2.1392	0.672196	1.91362	0.659022	1.72538	0.726065
		1.96094	0.756717	1.88749	0.722304	2.03643	0.653865	1.8668	0.762302
		2.6959	0.656026	2.18367	0.719659	1.93414	0.739534	2.94401	0.701995
		2.55177	0.698054	2.29622	0.597069	1.59739	0.586192	1.67596	0.641236
		1.18024	0.829227	2.02641	0.519408	3.1852	0.71791	1.88682	0.676469
		2.19095	0.732046	1.92159	0.753115	1.42687	0.639984	1.68996	0.744288
		2.51609	0.638023	1.83724	0.6439	1.76946	0.677451	1.46474	0.667041
		1.62269	0.747003	1.7419	0.712661	2.19936	0.636506	1.68996	0.687393
		2.53475	0.722259	2.10862	0.623486	1.60415	0.555769	1.70757	0.554012
		1.5934	0.778748	2.38383	0.634349	1.49059	0.468446	1.93611	0.493975
		1.68468	0.800668	1.94595	0.685927	1.42241	0.805504	1.95867	0.622594
		1.37507	0.67805	1.79127	0.712141	2.39528	0.613292	1.20427	0.516655
		2.43953	0.644968	2.09286	0.640436	1.627	0.723109	1.79056	0.679532
		3.88847	0.620888	1.67025	0.746758	2.13204	0.630726	1.83204	0.548618
		2.32269	0.65011	2.31472	0.698204	1.81247	0.611883	2.20167	0.737783
		1.62152	0.716983	2.30397	0.517122	2.91096	0.619762	1.94562	0.703624
		2.4541	0.7607	1.78344	0.590292	1.22002	0.722893	1.43177	0.70093
		1.37229	0.706272	1.97582	0.704869	2.17666	0.651596	1.53686	0.804234
		2.46083	0.668889	0.718107	0.705801	1.5946	0.75407	1.73714	0.546376
		2.11405	0.71025	2.17344	0.696168	2.87951	0.637488	1.76622	0.617802
		2.50976	0.510882	1.80508	0.664463	2.8978	0.618337	1.58498	0.474501
		2.92165	0.655087	1.23145	0.71236	3.83937	0.698561	1.54058	0.605033
		1.81071	0.637904	1.78772	0.65352	2.61364	0.595655	1.35031	0.577216
		2.30977	0.677627	1.97807	0.762389	2.21522	0.659872	1.66911	0.738948
		2.31555	0.660175	1.82123	0.518572	1.90462	0.720837	0.544677	0.463194
		2.00683	0.667265	2.06777	0.632192	2.25538	0.781095	1.5517	0.676988
		2.14039	0.658561	1.41702	0.817794	2.21206	0.775748	1.43621	0.55762
		2.16434	0.71542	2.05418	0.70716	1.34889	0.683704	0.863794	0.554191
		2.4125	0.657454	2.52569	0.680213	1.80226	0.555429	1.69635	0.670969
		2.19414	0.615915	1.99251	0.622706	0.967398	0.69333	1.80261	0.538241
		2.26889	0.644541	1.39392	0.605808	1.92754	0.720695	1.64529	0.532309
		2.45773	0.647565	1.81212	0.739344	1.67862	0.686113	1.38384	0.603169
		2.33799	0.589466	1.83759	0.696549	1.20003	0.839448	1.16066	0.630551
		2.36829	0.745826	1.14464	0.63375	3.21524	0.649031	2.03768	0.611845
		2.1711	0.618416	1.88513	0.596882	2.16287	0.783366	1.38292	0.743653
		3.32446	0.745523	2.73389	0.638422	2.52443	0.765818	1.46387	0.582977
		2.07269	0.70528	1.71946	0.75219	2.55999	0.736025	1.46778	0.788272
		2.96061	0.655484	1.66185	0.732359	1.6507	0.802494	1.50716	0.772952
		2.19124	0.502488	1.97872	0.591464	3.24715	0.640147	1.36298	0.650118
		1.33179	0.601357	1.85346	0.670404	2.35643	0.774242	1.67672	0.56151
		1.55907	0.745812	1.7408	0.617189	2.07453	0.782154	1.5298	0.640522
		2.22583	0.713741	1.96937	0.720722	1.75501	0.80316	1.14964	0.665031
		2.48093	0.717804	2.07821	0.567536	2.33526	0.733161	1.5737	0.645566
		2.6362	0.668288	1.66376	0.670828	2.80674	0.72178	1.53146	0.720532
		1.39939	0.81632	1.87395	0.614998	2.6655	0.761803	1.16722	0.575917
		1.66108	0.765088	2.06992	0.677687	1.70645	0.779589	0.968713	0.569547
		2.12276	0.628437	1.74336	0.62596	1.66491	0.812464	1.3067	0.602105
		1.38246	0.633089	1.63169	0.771504	1.59779	0.725714	2.44474	0.655632
		1.55088	0.613857	1.37646	0.72563	1.85346	0.814988	1.35078	0.663306
		1.66987	0.534139	1.82542	0.599318	2.17051	0.738349	1.16722	0.761129
		2.00683	0.597358	2.39661	0.664274	2.55152	0.773493	1.42509	0.690014
		1.74117	0.615499	1.19631	0.645449	3.15265	0.706994	1.31253	0.649936
		2.49781	0.621027	1.38981	0.637135	1.58819	0.833866	1.08701	0.666348
		2.3172	0.622597	1.65763	0.769866	2.18629	0.719827	1.35031	0.595509
		1.67406	0.531615	1.96548	0.722077	2.23012	0.738704	1.49656	0.70421
		2.72713	0.622053	2.00207	0.673986	2.83	0.743324	2.19385	0.781449
		1.73861	0.73246	1.41478	0.61981	2.74759	0.765194	1.06692	0.617971
		2.67408	0.702	1.97292	0.658823	2.36829	0.722997	1.3399	0.769376
		2.06407	0.684085	1.7608	0.600128	2.75245	0.655134	1.81423	0.679963
		2.37768	0.684364	1.64993	0.574935	2.39741	0.735166	1.5938	0.754876
		1.90395	0.746347	1.51978	0.651938	1.86851	0.763403	1.82507	0.823985
		1.90662	0.718848	2.57709	0.576853	3.49384	0.715114	1.80755	0.76919
		1.90762	0.702695	1.10156	0.719677	1.62974	0.809414	1.54923	0.495809
		1.66911	0.631878	1.20003	0.767105	2.39316	0.814988	1.39209	0.628259
		1.96354	0.732137	1.07878	0.586623	1.92059	0.765947	1.43133	0.620055
		1.88985	0.686607	1.73384	0.632804	2.09499	0.697954	2.16552	0.792036
		1.8079	0.716018	1.44505	0.699576	2.36667	0.748253	1.71909	0.583286
		1.24584	0.556441	1.82158	0.69456	1.93841	0.831325	1.64954	0.61802
		1.98065	0.678022	1.26058	0.706117	2.93773	0.73975	2.00398	0.757612
		1.22679	0.670906	1.34037	0.730521	2.50239	0.717054	0.631297	0.607181
		2.17813	0.763669	1.92059	0.506533	2.66669	0.761392	1.51348	0.643533
		1.76802	0.796266	1.45427	0.656662	1.8483	0.877297	2.39688	0.678222
		2.12516	0.732815	1.77234	0.713867	2.36667	0.81517	1.73934	0.843306
		2.13144	0.720404	1.58779	0.737331	1.24686	0.812623	1.24329	0.815601
		2.65377	0.67922	1.92258	0.694079	2.89297	0.706757	1.67824	0.721436
		2.52821	0.709087	1.33609	0.393443	1.76946	0.731697	1.2438	0.743996
		1.86168	0.67411	2.78167	0.623781	2.71613	0.58131	1.35548	0.711934
		2.34777	0.644803	1.78058	0.682026	2.90329	0.649723	1.09111	0.74758
		2.60926	0.640447	2.46032	0.627226	3.12507	0.705613	1.2195	0.732811
		1.82751	0.660251	1.34748	0.71569	2.67646	0.729562	1.32796	0.688116
		2.90461	0.753706	2.08982	0.520738	2.50265	0.684747	1.30182	0.710316
		2.66932	0.595939	2.80832	0.586398	2.64488	0.640504	1.5139	0.624864
		3.39364	0.600096	1.35172	0.686713	1.67976	0.823841	1.56599	0.625607
		2.64704	0.508587	1.35736	0.711422	2.39714	0.797323	1.54882	0.774967
		1.85689	0.693415	2.9103	0.619712	1.82995	0.723452	1.29888	0.803562
		0.880583	0.365248	2.4899	0.664766	2.0548	0.722296	1.56477	0.72102
		1.49869	0.639899	1.55252	0.56759	1.64219	0.767776	2.31472	0.802998
		2.55102	0.576467	2.29511	0.641115	1.98963	0.723708	2.28288	0.672767
		2.58104	0.660992	1.26259	0.5922	3.3485	0.659052	2.38009	0.725609
		1.60335	0.695825	2.29899	0.656509	1.76153	0.705877	1.71241	0.812333
		2.63789	0.68963	1.85894	0.674641	2.15018	0.725313	1.32027	0.69466
		1.96548	0.753203	2.20023	0.742411	2.19675	0.739099	1.43843	0.720764
		2.05975	0.592605	1.70235	0.624976	3.15951	0.731342	1.90361	0.764143
		3.16072	0.595192	2.04766	0.673114	2.7462	0.709025	1.78129	0.75942
		2.25171	0.626752	1.77736	0.480877	1.6089	0.80146	1.55457	0.754737
		1.28756	0.691864	1.76405	0.776633	1.53893	0.801	1.88175	0.842712
		1.42643	0.667922	1.58297	0.753852	1.46735	0.780903	2.29234	0.687087
		1.77162	0.61558	1.8804	0.6793	2.936	0.744806	1.57005	0.804938
		1.9186	0.669802	1.24072	0.724389	2.27785	0.670471	1.97324	0.764367
		2.42723	0.626247	2.52821	0.624956	1.59499	0.779054	1.72168	0.75408
		2.32351	0.591835	2.39129	0.564528	2.60535	0.716924	2.39874	0.697188
		1.54265	0.683557	2.11706	0.708517	4.24568	0.665417	1.79127	0.699107
		1.94399	0.732009	2.64969	0.702095	1.34889	0.724689	3.14962	0.685165
		2.75176	0.675762	1.80543	0.537986	1.39939	0.652897	1.43044	0.521231
		2.3001	0.660054	1.95379	0.669076	2.00461	0.746592	2.75684	0.6396
		2.66622	0.664521	2.03737	0.540961	1.82298	0.711344	2.01948	0.63598
		2.16611	0.677087	2.32296	0.589146	3.94083	0.747737	1.82995	0.671939
		2.33472	0.740794	1.92424	0.538237	1.35455	0.695383	2.0027	0.624033
		1.56599	0.706923	3.28826	0.658935	2.01885	0.642925	1.57046	0.625171
		2.49373	0.658595	1.60613	0.608814	1.34937	0.65888	1.43621	0.776035
		1.94071	0.652483	2.39874	0.654478	2.63692	0.624445	2.20601	0.668281
		2.54177	0.673049	1.92556	0.630854	2.37312	0.782636	0.846673	0.694872
		1.90862	0.624879	2.33853	0.594337	3.22275	0.657859	2.07146	0.678886
		3.29291	0.655755	2.55526	0.645293	2.8912	0.609881	1.53437	0.614348
		1.55498	0.66548	1.91229	0.594576	3.32255	0.736099	2.05232	0.664572
		2.49194	0.713127	1.94889	0.554836	1.347	0.76657	1.87904	0.521814
		2.65353	0.636008	1.78415	0.62805	2.06345	0.801844	3.00077	0.671645
		2.64608	0.59826	2.73109	0.607518	1.98867	0.663941	2.21465	0.579082
		1.53893	0.749736	1.89758	0.564712	1.76044	0.720323	2.20774	0.592778
		1.36718	0.624924	2.07943	0.636251	1.51138	0.687733	2.0179	0.615119
		3.44632	0.66203	3.24872	0.645361	3.17358	0.685602	1.85311	0.660131
		2.76952	0.58398	1.73568	0.543388	1.41343	0.691948	1.41657	0.694444
		2.60535	0.706312	2.17403	0.528436	1.93117	0.766219	2.44344	0.616428
		2.28148	0.619236	1.94824	0.632732	1.41343	0.691948	2.63427	0.670657
		2.5904	0.755213	2.92535	0.56866	1.93117	0.766219	2.71472	0.636093
		1.80966	0.623974	1.78165	0.543391	2.50849	0.653587	2.90526	0.712365
		2.24037	0.64549	2.06067	0.578102	2.37339	0.759024	1.40801	0.643161
		2.30784	0.513109	2.08707	0.635303	2.02295	0.715277	3.30911	0.728942
		1.31737	0.710767	2.21982	0.577325	1.73127	0.798279	1.8414	0.497438
		2.31692	0.725812	1.65532	0.642445	1.70869	0.790979	1.76514	0.528645
		2.64271	0.710581	2.05851	0.68648	2.42172	0.723552	2.35183	0.601239
		1.40891	0.648765	1.41298	0.634238	2.44474	0.673054	1.11249	0.666819
		1.5025	0.66002	1.66376	0.753015	2.15343	0.635147	2.61169	0.602915
		2.74597	0.752182	1.61246	0.67014	1.84105	0.704006	2.21091	0.693467
		1.87735	0.708131	1.81703	0.678772	1.62426	0.727865	1.27962	0.639455
		2.02263	0.76073	1.80508	0.619077	1.94333	0.726534	1.31882	0.708404
		1.70421	0.698957	2.12636	0.717487	1.64993	0.781239	2.57611	0.628822
		1.93677	0.711895	2.4817	0.643665	1.65878	0.665726	1.55784	0.643489
		2.37366	0.637299	1.87769	0.56069	2.20456	0.750154	2.11194	0.679672
		2.72479	0.678476	1.56965	0.719387	1.68165	0.799115	1.42419	0.663733
		2.34343	0.661347	1.77557	0.504762	2.0889	0.778675	1.51852	0.672111
		2.64175	0.687475	1.93775	0.611246	1.42866	0.791774	1.13065	0.657278
		2.30922	0.629784	2.44812	0.573525	1.30962	0.765279	1.41162	0.766317
		2.46109	0.600885	2.01412	0.579537	2.55626	0.820127	1.89255	0.663906
		1.45734	0.705207	1.376	0.691918	2.00175	0.696455	2.32844	0.672286
		2.32433	0.628894	1.81107	0.639901	1.6089	0.54638	1.8996	0.597735
						2.27533	0.695322	2.31142	0.642487
						2.43718	0.68517	0.999124	0.589245
						1.62073	0.778036	2.10711	0.572043
						2.37124	0.707027	1.57733	0.656118
						2.08097	0.667594	1.05793	0.633682
						2.19588	0.737638	1.62309	0.766018
						1.90829	0.699984	1.8012	0.700202
						2.05882	0.77295	1.67976	0.556092
						2.72969	0.65871	1.27713	0.743232
						1.97389	0.66915	1.06033	0.752347
						2.29234	0.693826
						2.11073	0.683534
						2.31087	0.650479
						1.88513	0.762217
						2.33989	0.664098
						1.77736	0.790331
						2.23183	0.712408
						3.07661	0.689876
						1.679	0.822713
						1.81458	0.783928
						1.60732	0.699394
						3.60027	0.719805
						2.3521	0.751824
						1.47557	0.79406
						1.90428	0.777854
						1.82053	0.847506
						2.45747	0.780393
						2.13413	0.69771
						1.98161	0.747798
						1.83065	0.710967
						2.06961	0.792294
						1.55252	0.802147
						2.61851	0.662423
						3.47703	0.688866
						3.35325	0.70359
						2.84056	0.668787
						2.05573	0.663685
						1.82612	0.648579
						2.10076	0.696975
						2.32488	0.645687
						1.17646	0.575062
						2.19327	0.740171
						2.22554	0.658058
						1.56355	0.64424
						1.53478	0.867727
						2.36694	0.669684
						2.34478	0.755105
						2.11796	0.670388
						2.54653	0.766571
						2.2534	0.739274
						1.57127	0.790111
						1.5139	0.711068
						2.25086	0.736524
						2.32214	0.72982
						2.14098	0.714995
						3.6859	0.738165
						2.79492	0.668796
						1.44505	0.86438
						2.48324	0.738875
						1.95542	0.776149
						1.60177	0.78427
						3.23517	0.735795
						1.75247	0.738382
						1.94169	0.747237
						2.27029	0.714244
						2.05573	0.697864
						3.32178	0.67385
						1.81036	0.629964
						3.22473	0.70985
						2.29844	0.534476
						1.92556	0.683568
						1.87191	0.778568
						2.22812	0.776952
						2.41619	0.732167
						2.38863	0.526828
						1.81353	0.701895
						2.48452	0.786815
						1.86749	0.753048
						2.41672	0.838059
						2.27197	0.777286
						1.89859	0.744465
						2.16963	0.67634
						2.61608	0.753619
						1.60574	0.625362
						2.40563	0.770539
						1.90027	0.737368

## Sheet: Figure 3 D
g-ratio as function of axon diameter
		wt			Lama2-/-			Nrg1III+/-			Nrg1III+/-//Lama2-/-
		axon diameter			axon diameter			axon diameter			axon diameter
		1𝛍m - 2𝛍m	2𝛍m - 3𝛍m	3𝛍m - 5𝛍m	1𝛍m - 2𝛍m	2𝛍m - 3𝛍m	3𝛍m - 5𝛍m	1𝛍m - 2𝛍m	2𝛍m - 3𝛍m	3𝛍m - 5𝛍m	1𝛍m - 2𝛍m	2𝛍m - 3𝛍m	3𝛍m - 5𝛍m
	animal 1	0.64971	0.617182	0.613058	0.646015	0.637387	0.676256	0.734128	0.686934	0.660261	0.643507	0.643249	0.649669
	animal 2	0.649955	0.621964	0.626602	0.700793	0.66986	0.660794	0.700835	0.677946	0.701721	0.673957	0.71272	0.744154
	animal 3	0.691001	0.662465	0.642186	0.65629	0.630881	0.652148	0.748173	0.717559	0.700567	0.672215	0.670429	0.729967
	average	0.663555	0.63387	0.627282	0.667699	0.646043	0.663066	0.727712	0.694146	0.687516	0.663226	0.675466	0.70793
	standard deviation	0.0237693	0.024879	0.0145759	0.029117	0.0208811	0.0122136	0.0243125	0.0207678	0.023611	0.0170996	0.0350089	0.0509514
	SEM	0.0137232	0.0143639	0.0084154	0.0168107	0.0120557	0.00705151	0.0140368	0.0119903	0.0136318	0.00987244	0.0202124	0.0294168

## Sheet: Figure 3 E
axon distribution (%)
		wt				Lama2-/-				Nrg1III+/-				Nrg1III+/-//Lama2-/-
		axon diameter				axon diameter				axon diameter				axon diameter
		0𝛍m - 1𝛍m	1𝛍m - 2𝛍m	2𝛍m - 3𝛍m	3𝛍m - 5𝛍m	0𝛍m - 1𝛍m	1𝛍m - 2𝛍m	2𝛍m - 3𝛍m	3𝛍m - 5𝛍m	0𝛍m - 1𝛍m	1𝛍m - 2𝛍m	2𝛍m - 3𝛍m	3𝛍m - 5𝛍m	0𝛍m - 1𝛍m	1𝛍m - 2𝛍m	2𝛍m - 3𝛍m	3𝛍m - 5𝛍m
	animal 1	2.454	63.19	30.061	4.294	1.299	40.26	44.805	13.637	0.538	53.226	44.086	2.151	0	63.333	32.667	4
	animal 2	4.813	71.658	22.995	0.535	0	38.806	52.239	8.956	1.456	69.417	26.699	2.427	1.005	42.211	50.251	6.533
	animal 3	0.645	39.355	55.484	4.516	0.662	63.576	34.437	1.325	0	40.404	50	9.596	4.79	70.06	22.754	2.395
	average	2.63733	58.0677	36.18	3.115	0.653667	47.5473	43.827	7.97267	0.664667	54.349	40.2617	4.72467	1.93167	58.5347	35.224	4.30933
	standard deviation	2.09004	16.7496	17.087	2.2371	0.64954	13.9003	8.94121	6.21462	0.736218	14.5391	12.1121	4.22095	2.52588	14.5313	13.9257	2.08627
	SEM	1.20668	9.6704	9.86518	1.29159	0.375012	8.02532	5.16221	3.58801	0.425056	8.39413	6.99293	2.43697	1.45832	8.38967	8.04	1.20451

## Sheet: Figure 4 C
number of unsorted (abnormal) bundles in a sciatic nerve cross section
	wt	Lama2 -/-	Nrg1III tg	Nrg1IIItg//Lama2-/-
animal 1	0	35	0	113
animal 2	0	40	0	96
animal 3	0	48	0	103
average	0	41	0	104
standard deviation	0	6.55744	0	8.544
SEM	0	3.78594	0	4.93288
number of normally formed Remak bundles for mm2
	wt	Lama2 -/-	Nrg1III tg	Nrg1IIItg//Lama2-/-
animal 1	7114.31	2014.84	10512.2	134.772
animal 2	8468.15	539.087	7884.14	1051.22
animal 3	7457.36	876.016	11529.5	206.121
animal 4	8578.91	1236.73	6041.49	817.615
animal 5	8906.16
average	8104.98	1166.67	8991.83	552.432
standard deviation	774.472	633.149	2495.51	452.21
SEM	346.354	316.575	1247.76	226.105
average number of axons in normally formed Remak bundle
	wt	Lama2 -/-	Nrg1III tg	Nrg1IIItg//Lama2-/-
animal 1	9.10448	2.52174	5.75362	2
animal 2	10.4138	3.5	6.23611	7
animal 3	10.1205	2.25	4.44118	1
animal 4	9.30986	3.75	3.86	2.14286
animal 5	8.29508
average	9.44874	3.00543	5.07273	3.03571
standard deviation	0.844288	0.731121	1.10855	2.69132
SEM	0.377577	0.365561	0.554275	1.34566

[truncated: 27 more sheets: Figure 5 B, Figure 5 C, Figure 5 D, Figure 5 E, Figure 6 B, Figure 6 E, Figure 6 F, Figure 7 A, Figure 7 B, Figure 7 D, Figure 7 E, Figure 7 G, Figure 7 H, Figure 8 B, Figure 8 D, Figure 8 E, Supl. Fig. 1 C , Supl. Fig. 1 D, Supl. Fig. 2 A, Supl. Fig 2 B …]
